# Supplementary material for: Comparative expression profiling of miRNA during anther development in genetic male sterile and wild type cotton
Source: BMC Plant Biol. 2013 Apr 19;13:66. doi: 10.1186/1471-2229-13-66 (PMC3639194; doi:10.1186/1471-2229-13-66)
Supplement: Additional file 1 — The number of total miRNA and siRNA in six small RNA libraries. [file 1471-2229-13-66-S1.xlsx]

## Sheet: Sheet1
Supplemental file 1. The number of total miRNA and siRNA in the six small RNA libraries.
Total	miRNA	siRNA			Unique	miRNA	siRNA
Mar-F-1	534718	870409			Mar-F-1	22287	235631
Mar-S-1	263985	514696			Mar-S-1	8905	155203
Mar-F-2	676735	896928			Mar-F-2	20119	243763
Mar-S-2	527800	769466			Mar-S-2	22604	213301
Mar-F-3	1270585	658715			Mar-F-3	13561	170789
Mar-S-3	951871	626177			Mar-S-3	20219	176049
	A: The number of total miRNA in the six small RNA libraries							B: The number of total siRNA in the six small RNA libraries
