# Supplementary material for: Comparative expression profiling of miRNA during anther development in genetic male sterile and wild type cotton
Source: BMC Plant Biol. 2013 Apr 19;13:66. doi: 10.1186/1471-2229-13-66 (PMC3639194; doi:10.1186/1471-2229-13-66)
Supplement: Additional file 2 — Cotton conserved miRNA families in six small RNA libraries. [file 1471-2229-13-66-S2.xlsx]

## Sheet: Sheet1
Supplemental file 2.Cotton conserved miRNA families in six small RNA libraries
Family	Mar-F-1	Mar-S-1	Mar-F-2	Mar-S-2	Mar-F-3	Mar-S-3			Wild	Mutant
miR156	8393	12183	10116	13969	9509	18725		miR156	28018	44877
miR162	275	148	435	242	947	584		miR162	1657	974
miR164	461	284	648	589	943	955		miR164	2052	1828
miR166	185318	89621	167883	124034	346935	222682		miR166	700136	436337
miR167	81937	195843	289869	246193	499850	720587		miR167	871656	1162623
miR171	1044	488	1167	1119	2351	1655		miR171	4562	3262
miR172	11156	6068	21309	12954	20221	16611		miR172	52686	35633
miR390	1161	887	1945	1069	1096	1747		miR390	4202	3703
miR393	73	34	155	76	161	295		miR393	389	405
miR394	3	15	20	4	30	46		miR394	53	65
miR396	908	278	1376	730	1051	1669		miR396	3335	2677
miR398	5	2	11	80	52	9		miR398	68	91
miR399	142	14	189	55	317	201		miR399	648	270
miR482	181	30	92	100	543	89		miR482	816	219
miR827	14	5	10	7	8	19		miR827	32	31
miR2949	915	560	1382	925	3648	2501		miR2949	5945	3986
								Total	1676255	1696981
								Sum up	3373236
Wild					Mutant						Wild	Mutant
miR156	28018	3373236	0.00830597		miR156	44877	3373236	0.0133038		miR156	0.00830597	0.0133038
miR162	1657	3373236	0.00049122		miR162	974	3373236	0.000288744		miR162	0.00049122	0.000288744
miR164	2052	3373236	0.000608318		miR164	1828	3373236	0.000541913		miR164	0.000608318	0.000541913
miR166	700136	3373236	0.207556		miR166	436337	3373236	0.129353		miR166	0.207556	0.129353
miR167	871656	3373236	0.258404		miR167	1162623	3373236	0.344661		miR167	0.258404	0.344661
miR171	4562	3373236	0.00135241		miR171	3262	3373236	0.000967024		miR171	0.00135241	0.000967024
miR172	52686	3373236	0.0156188		miR172	35633	3373236	0.0105634		miR172	0.0156188	0.0105634
miR390	4202	3373236	0.00124569		miR390	3703	3373236	0.00109776		miR390	0.00124569	0.00109776
miR393	389	3373236	0.00011532		miR393	405	3373236	0.000120063		miR393	0.00011532	0.000120063
miR394	53	3373236	1.57119e-05		miR394	65	3373236	1.92693e-05		miR394	1.57119e-05	1.92693e-05
miR396	3335	3373236	0.000988665		miR396	2677	3373236	0.0007936		miR396	0.000988665	0.0007936
miR398	68	3373236	2.01587e-05		miR398	91	3373236	2.69771e-05		miR398	2.01587e-05	2.69771e-05
miR399	648	3373236	0.0001921		miR399	270	3373236	8.00418e-05		miR399	0.0001921	8.00418e-05
miR482	816	3373236	0.000241904		miR482	219	3373236	6.49228e-05		miR482	0.000241904	6.49228e-05
miR827	32	3373236	9.48644e-06		miR827	31	3373236	9.18999e-06		miR827	9.48644e-06	9.18999e-06
miR2949	5945	3373236	0.0017624		miR2949	3986	3373236	0.00118165		miR2949	0.0017624	0.00118165
