# Supplementary material for: Comparative expression profiling of miRNA during anther development in genetic male sterile and wild type cotton
Source: BMC Plant Biol. 2013 Apr 19;13:66. doi: 10.1186/1471-2229-13-66 (PMC3639194; doi:10.1186/1471-2229-13-66)
Supplement: Additional file 3 — The number of significant differentially expressed cotton conserved miRNA in the six small RNA. [file 1471-2229-13-66-S3.xlsx]

## Sheet: Sheet1
Supplemental file 3. The number of significant differentially expressed cotton conserved miRNAs in the six small RNA libraries.
pairwise	miR-name	Mar-F-1-expressed	Mar-S-1-expressed	Mar-F-1-std	Mar-S-1-std	fold-change(log2 Mar-F-1/Mar-S-1)	p-value	sig-lable
Mar-F-1 vs.Mar-S-1	miR156	8393	12183	610.794	1123.97	-0.879842	0
Mar-F-1 vs.Mar-S-1	miR162	275	148	20.0129	13.654	0.551607	0.000145149
Mar-F-1 vs.Mar-S-1	miR164	461	284	33.5489	26.201	0.356644	0.000977415
Mar-F-1 vs.Mar-S-1	miR166	185318	89621	13486.4	8268.17	0.705863	0								0
Mar-F-1 vs.Mar-S-1	miR167	81937	195843	7559.27	14252.3	-0.914879	0
Mar-F-1 vs.Mar-S-1	miR171	1044	488	75.9763	45.0215	0.754935	1.1973e-22
Mar-F-1 vs.Mar-S-1	miR172	11156	6068	811.87	559.816	0.536295	7.06119e-124
Mar-F-1 vs.Mar-S-1	miR2949	915	560	66.5884	51.664	0.366112	1.87702e-06
Mar-F-1 vs.Mar-S-1	miR390	1161	887	84.4909	81.832	0.0461309	0.475353
Mar-F-1 vs.Mar-S-1	miR393	73	34	5.3125	3.1367	0.760143	0.00997034
Mar-F-1 vs.Mar-S-1	miR394	3	15	0.2183	1.3839	-2.66436	0.000797359	**
Mar-F-1 vs.Mar-S-1	miR396	278	908	25.6475	66.079	-1.36537	1.27897e-49	**
Mar-F-1 vs.Mar-S-1	miR398	24	232	1.7466	21.4036	-3.61523	9.73067e-56	**
Mar-F-1 vs.Mar-S-1	miR399	142	14	10.3339	1.2916	3.00015	6.38477e-22	**
Mar-F-1 vs.Mar-S-1	miR482	181	30	13.1721	2.7677	2.25073	1.57437e-20	**
Mar-F-1 vs.Mar-S-1	miR827	14	5	1.0188	0.4613	1.14309	0.129823
pairwise	miR-name	Mar-F-2-expressed	Mar-S-2-expressed	Mar-F-2-std	Mar-S-2-std	fold-change(log2 Mar-F-2/Mar-S-2)	p-value	sig-lable
Mar-F-2 vs.Mar-S-2	miR156	10116	13969	618.792	1065.79	-0.784403	0
Mar-F-2 vs.Mar-S-2	miR162	435	242	26.6088	18.4639	0.527196	3.92987e-06
Mar-F-2 vs.Mar-S-2	miR164	648	589	39.6379	44.939	-0.181087	0.0274509
Mar-F-2 vs.Mar-S-2	miR166	167883	124034	10269.3	9463.44	0.11791	5.08813e-106
Mar-F-2 vs.Mar-S-2	miR167	289869	246193	18783.8	17731.2	0.0832	3.93279e-98
Mar-F-2 vs.Mar-S-2	miR171	1167	1119	71.385	85.3765	-0.258218	1.9173e-05
Mar-F-2 vs.Mar-S-2	miR172	21309	12954	1303.46	988.353	0.39925	7.79507e-139
Mar-F-2 vs.Mar-S-2	miR2949	1382	925	84.5365	70.5748	0.26042	1.97594e-05
Mar-F-2 vs.Mar-S-2	miR390	1945	1069	118.975	81.5616	0.5447	7.67125e-24
Mar-F-2 vs.Mar-S-2	miR393	155	76	9.4813	5.7986	0.70938	0.000348798
Mar-F-2 vs.Mar-S-2	miR394	20	4	1.2234	0.3052	2.00307	0.00537045	**
Mar-F-2 vs.Mar-S-2	miR396	1376	730	84.1694	55.6969	0.5957	4.51412e-20
Mar-F-2 vs.Mar-S-2	miR398	80	11	6.1038	0.6729	3.18124	6.0678e-18	**
Mar-F-2 vs.Mar-S-2	miR399	189	55	11.5611	4.1963	1.46209	1.03905e-12	**
Mar-F-2 vs.Mar-S-2	miR482	92	100	5.6276	7.6297	-0.439107	0.0347306
pairwise	miR-name	Mar-F-3-expressed	Mar-S-3-expressed	Mar-F-3-std	Mar-S-3-std	fold-change(log2 Mar-F-3/Mar-S-3)	p-value	sig-lable
Mar-F-3 vs.Mar-S-3	miR156	9509	18725	732.5	1379.8	-0.913562	0
Mar-F-3 vs.Mar-S-3	miR162	947	584	72.9496	43.0336	0.761437	2.36042e-24
Mar-F-3 vs.Mar-S-3	miR164	943	955	72.6414	70.3718	0.0457946	0.489015								0
Mar-F-3 vs.Mar-S-3	miR166	346935	222682	26725.2	16408.9	0.703719	0
Mar-F-3 vs.Mar-S-3	miR167	499850	720587	36832.8	55508.5	-0.591716	0
Mar-F-3 vs.Mar-S-3	miR171	2351	1655	181.103	121.953	0.570482	1.92054e-35
Mar-F-3 vs.Mar-S-3	miR172	20221	16611	1557.67	1224.03	0.347754	7.06281e-118
Mar-F-3 vs.Mar-S-3	miR2949	3648	2501	281.014	184.293	0.60864	1.76831e-60
Mar-F-3 vs.Mar-S-3	miR390	1096	1747	84.4274	128.732	-0.608593	1.51244e-28
Mar-F-3 vs.Mar-S-3	miR393	161	295	12.4022	21.7379	-0.809617	5.1427e-09
Mar-F-3 vs.Mar-S-3	miR394	30	46	2.311	3.3896	-0.552598	0.102384
Mar-F-3 vs.Mar-S-3	miR396	1051	1669	80.9609	122.985	-0.603183	6.14042e-27
Mar-F-3 vs.Mar-S-3	miR398	20	383	1.4555	35.3345	-4.60149	1.80164e-108	**
Mar-F-3 vs.Mar-S-3	miR399	317	201	24.4192	14.8112	0.721327	1.94854e-08
Mar-F-3 vs.Mar-S-3	miR482	543	89	41.8285	6.5582	2.67311	4.51865e-85	**
Mar-F-3 vs.Mar-S-3	miR827	8	19	0.6163	1.4001	-1.18383	0.0473112	*
