# Supplementary material for: Comparative expression profiling of miRNA during anther development in genetic male sterile and wild type cotton
Source: BMC Plant Biol. 2013 Apr 19;13:66. doi: 10.1186/1471-2229-13-66 (PMC3639194; doi:10.1186/1471-2229-13-66)
Supplement: Additional file 5 — The number of distinct transcripts targeted by unique miRNAs detected in degradome library. [file 1471-2229-13-66-S5.xlsx]

## Sheet: Sheet1
>TC240098 TC240098:1:2620:+	[miR1055]
>TC280427 TC280427:1:1363:+	[miR817]
>TC280202 TC280202:1:1437:+	[miR1535]
>TC279480 TC279480:1:985:+	[miR414]
>TC278329 TC278329:1:1221:+	[Mar-F-3-m0188_5p,Mar-F-3-m0166_5p,Mar-F-3-m0169_3p,Mar-F-3-m0139_5p,Mar-F-2-m0074_5p,Mar-F-3-m0162_5p,Mar-F-2-m0060_3p,Mar-F-3-m0079_5p,Mar-F-3-m0131_5p,Mar-F-3-m0143_3p,Mar-F-3-m0206_5p,Mar-F-3-m0187_5p,Mar-F-2-m0059_3p,Mar-F-3-m0031_5p,Mar-F-3-m0090_5p,Mar-F-3-m0060_5p,Mar-F-3-m0083_3p,Mar-F-2-m0058_3p]
>TC277353 TC277353:1:819:+	[Mar-S-2-m0012_3p,Mar-S-2-m0013_3p,Mar-F-2-m0076_3p,Mar-F-2-m0015_3p,Mar-F-2-m0014_3p,Mar-S-2-m0052_3p]
>TC277254 TC277254:1:1135:+	[miR414]
>TC276566 TC276566:1:856:+	[miR1919]
>TC276046 TC276046:1:1606:+	[miR1039]
>TC274597 TC274597:1:1352:+	[miR414]
>TC271705 TC271705:1:676:+	[miR838]
>TC271529 TC271529:1:641:+	[miR2108]
>TC271291 TC271291:1:537:+	[miR414]
>TC270795 TC270795:1:1219:+	[miR2635]
>TC270675 TC270675:1:782:+	[Mar-S-1-m0068_5p,Mar-F-3-m0071_5p,Mar-S-1-m0055_5p,Mar-F-3-m0068_5p,Mar-F-3-m0123_5p,Mar-S-1-m0135_5p,Mar-F-3-m0032_5p,Mar-S-1-m0095_5p,Mar-F-3-m0132_5p,Mar-S-1-m0103_5p,Mar-S-1-m0053_5p,Mar-S-1-m0096_5p,Mar-F-3-m0033_5p,Mar-F-3-m0089_5p,miR169,Mar-S-1-m0023_5p,Mar-F-3-m0172_5p,Mar-S-1-m0024_5p,Mar-F-3-m0072_5p,Mar-F-3-m0122_5p,Mar-S-1-m0056_5p]
>TC269264 TC269264:1:1263:+	[miR1031]
>TC269008 TC269008:1:1097:+	[miR1097]
>TC268829 TC268829:1:1441:+	[miR838]
>TC268754 TC268754:1:1889:+	[Mar-F-3-m0188_5p,Mar-F-3-m0166_5p,Mar-F-3-m0169_3p,Mar-F-3-m0139_5p,Mar-F-2-m0074_5p,Mar-F-3-m0162_5p,Mar-F-2-m0060_3p,Mar-F-3-m0079_5p,Mar-F-3-m0131_5p,Mar-F-3-m0143_3p,Mar-F-3-m0206_5p,Mar-F-3-m0187_5p,Mar-F-2-m0059_3p,Mar-F-3-m0031_5p,Mar-F-3-m0090_5p,Mar-F-3-m0060_5p,Mar-F-3-m0083_3p,Mar-F-2-m0058_3p]
>TC266497 TC266497:1:999:+	[miR172]
>TC266273 TC266273:1:868:+	[miR414]
>TC265575 TC265575:1:551:+	[miR1097]
>TC265432 TC265432:1:730:+	[miR1884,miR414]
>TC262631 TC262631:1:2053:+	[miR397]
>TC262531 TC262531:1:986:+	[miR1445]
>TC262284 TC262284:1:881:+	[miR1444]
>TC260514 TC260514:1:1874:+	[miR1444]
>TC260320 TC260320:1:571:+	[miR1444]
>TC260273 TC260273:1:666:+	[miR414]
>TC260046 TC260046:1:831:+	[miR1093]
>TC259861 TC259861:1:785:+	[miR776]
>TC259804 TC259804:1:721:+	[miR1919]
>TC259606 TC259606:1:1614:+	[miR2644]
>TC257385 TC257385:1:1052:+	[miR776]
>TC254793 TC254793:1:1257:+	[miR1049]
>TC253770 TC253770:1:1318:+	[miR1445]
>TC253516 TC253516:1:1222:+	[miR157,miR156]
>TC252232 TC252232:1:888:+	[miR828,miR858]
>TC251648 TC251648:1:1196:+	[miR414]
>TC251602 TC251602:1:1276:+	[miR1151]
>TC251382 TC251382:1:1203:+	[miR776]
>TC251249 TC251249:1:1291:+	[miR1445]
>TC250997 TC250997:1:1082:+	[miR1097]
>TC249809 TC249809:1:652:+	[Mar-S-1-m0067_3p,Mar-F-3-m0153_3p,Mar-F-3-m0050_3p,Mar-F-3-m0125_3p,Mar-S-1-m0098_3p,Mar-S-1-m0033_3p,Mar-S-1-m0120_3p,Mar-S-1-m0043_3p,Mar-F-3-m0043_3p,Mar-F-3-m0171_3p,Mar-F-3-m0088_3p,Mar-S-1-m0040_3p,Mar-F-3-m0055_3p,Mar-S-1-m0134_3p]
>TC249243 TC249243:1:1206:+	[miR776]
>TC248317 TC248317:1:875:+	[miR849]
>TC248121 TC248121:1:967:+	[miR2658]
>TC247615 TC247615:1:928:+	[miR776]
>TC246641 TC246641:1:1443:+	[miR868]
>TC246243 TC246243:1:1073:+	[miR1445,miR1039]
>TC244952 TC244952:1:2062:+	[miR776]
>TC244503 TC244503:1:1109:+	[miR776]
>TC243543 TC243543:1:950:+	[miR780]
>TC243146 TC243146:1:1036:+	[miR2644]
>TC242898 TC242898:1:1534:+	[miR2611]
>TC242566 TC242566:1:1096:+	[miR397]
>TC242395 TC242395:1:1712:+	[miR1137]
>TC241284 TC241284:1:1016:+	[miR414]
>TC240967 TC240967:1:955:+	[miR1884]
>TC240181 TC240181:1:1360:+	[miR2108,miR1064]
>TC239996 TC239996:1:748:+	[miR1041]
>TC239735 TC239735:1:1125:+	[miR2606]
>TC238023 TC238023:1:944:+	[miR156]
>TC237725 TC237725:1:1284:+	[miR398]
>TC237160 TC237160:1:950:+	[miR1535]
>TC237127 TC237127:1:3062:+	[miR165,miR166]
>TC236380 TC236380:1:1026:+	[miR1514]
>TC236064 TC236064:1:806:+	[miR414]
>TC235745 TC235745:1:1309:+	[miR1148]
>TC235053 TC235053:1:1357:+	[miR396]
>TC234579 TC234579:1:1297:+	[miR2676,miR2662]
>TC234517 TC234517:1:896:+	[miR1051]
>TC234363 TC234363:1:1274:+	[Mar-S-3-m0035_5p,Mar-S-2-m0036_5p,Mar-F-1-m0038_5p]
>TC234345 TC234345:1:1344:+	[miR2676,miR2662]
>TC233472 TC233472:1:1457:+	[Mar-S-1-m0068_5p,Mar-F-3-m0071_5p,Mar-S-1-m0055_5p,Mar-F-3-m0068_5p,Mar-F-3-m0123_5p,Mar-S-1-m0135_5p,Mar-F-3-m0032_5p,Mar-S-1-m0095_5p,Mar-F-3-m0132_5p,Mar-S-1-m0103_5p,Mar-S-1-m0053_5p,Mar-S-1-m0096_5p,Mar-F-3-m0033_5p,Mar-F-3-m0089_5p,Mar-S-1-m0023_5p,Mar-F-3-m0172_5p,Mar-S-1-m0024_5p,Mar-F-3-m0072_5p,Mar-F-3-m0122_5p,Mar-S-1-m0056_5p]
>TC232592 TC232592:1:1108:+	[miR1122]
>TC232528 TC232528:1:1643:+	[miR2643]
>TC232472 TC232472:1:1621:+	[miR1093]
>TC232202 TC232202:1:1342:+	[miR397]
>TC232149 TC232149:1:1349:+	[miR1444]
>TC231634 TC231634:1:1080:+	[miR1039]
>TC230772 TC230772:1:1173:+	[miR1148]
>TC230514 TC230514:1:1264:+	[miR1039]
>TC230057 TC230057:1:1201:+	[miR776]
>TC229971 TC229971:1:1233:+	[Mar-S-3-m0035_5p,Mar-S-2-m0036_5p,Mar-F-1-m0038_5p]
>TC229950 TC229950:1:1317:+	[miR776]
>TC229760 TC229760:1:1776:+	[miR1027]
>GR713826 GR713826:1:515:+	[miR414]
>EX172565 EX172565:1:771:+	[miR835]
>EX171746 EX171746:1:838:+	[miR1444]
>EX171599 EX171599:1:928:+	[miR413]
>EX170909 EX170909:1:900:+	[miR1148]
>EX170817 EX170817:1:857:+	[miR396]
>EX170480 EX170480:1:779:+	[miR1051]
>EX165095 EX165095:1:934:+	[miR1105]
>EX164848 EX164848:1:947:+	[miR2644]
>EX164591 EX164591:1:1004:+	[miR1516]
>EX164122 EX164122:1:896:+	[miR1852]
>EV498050 EV498050:1:841:+	[miR1051]
>EV495895 EV495895:1:621:+	[miR1093]
>EV493910 EV493910:1:672:+	[miR1444]
>EV487393 EV487393:1:694:+	[miR1442]
>EV487187 EV487187:1:797:+	[miR859]
>EV484902 EV484902:1:724:+	[miR1049]
>EV484263 EV484263:1:694:+	[miR2606]
>EV483778 EV483778:1:803:+	[miR776]
>EV482893 EV482893:1:706:+	[miR893,miR413]
>EV482765 EV482765:1:841:+	[miR1097]
>EV482128 EV482128:1:906:+	[miR1039]
>ES852070 ES852070:1:1095:+	[miR2643]
>ES851685 ES851685:1:1355:+	[miR1093]
>ES850908 ES850908:1:1382:+	[miR398]
>ES846446 ES846446:1:674:+	[miR1151]
>ES845710 ES845710:1:451:+	[miR1097]
>ES844582 ES844582:1:962:+	[miR2656]
>ES843885 ES843885:1:875:+	[miR2662]
>ES842696 ES842696:1:1477:+	[miR1919]
>ES840123 ES840123:1:1468:+	[miR2606]
>ES840101 ES840101:1:1143:+	[miR1511]
>ES838009 ES838009:1:728:+	[miR858]
>ES837599 ES837599:1:897:+	[miR776]
>ES837366 ES837366:1:643:+	[miR2643]
>ES832831 ES832831:1:1076:+	[miR859]
>ES822870 ES822870:1:903:+	[miR2104]
>ES822229 ES822229:1:1260:+	[miR2950]
>ES821724 ES821724:1:1252:+	[miR2676,miR2662]
>ES817900 ES817900:1:1306:+	[miR1533]
>ES815094 ES815094:1:1251:+	[miR1445]
>ES813041 ES813041:1:823:+	[miR1158]
>ES813003 ES813003:1:843:+	[miR1093]
>ES806024 ES806024:1:1138:+	[miR776]
>ES805535 ES805535:1:872:+	[miR910]
>ES801030 ES801030:1:1124:+	[miR776]
>ES799343 ES799343:1:1246:+	[miR836]
>ES799242 ES799242:1:750:+	[miR2641]
>ES798646 ES798646:1:1326:+	[miR2652]
>ES794697 ES794697:1:723:+	[miR1445]
>ES792902 ES792902:1:1304:+	[miR2093]
>ES790574 ES790574:1:885:+	[miR1148]
>EE592769 EE592769:1:378:+	[miR414]
>DW508727 DW508727:1:673:+	[Mar-S-2-m0043_3p]
>DW242989 DW242989:1:387:+	[miR2644]
>DW231238 DW231238:1:459:+	[miR1445]
>DT458476 DT458476:1:569:+	[miR2644]
>DR458419 DR458419:1:438:+	[miR1032]
>DR458400 DR458400:1:440:+	[miR2948]
>DN818065 DN818065:1:364:+	[miR414]
>CO125080 CO125080:1:823:+	[miR1027]
>CO097437 CO097437:1:834:+	[miR157,miR156]
>CO084924 CO084924:1:916:+	[miR168]
>BQ403629 BQ403629:1:423:+	[miR1533]
>BM358902 BM358902:1:472:+	[miR1511]
>BG442271 BG442271:1:545:+	[miR1097]
>BG442004 BG442004:1:584:+	[miR396]
>BF274200 BF274200:1:436:+	[miR814]
>BF273314 BF273314:1:878:+	[miR2676,miR2662]
>BE054701 BE054701:1:778:+	[miR1093]
保守的miRNA统计
>TC240098 TC240098:1:2620:+	[miR1055]				[miR910]
>TC280427 TC280427:1:1363:+	[miR817]				[miR893,]
>TC280202 TC280202:1:1437:+	[miR1535]				[miR868]
>TC279480 TC279480:1:985:+	[miR414]				[miR859]
>TC277254 TC277254:1:1135:+	[miR414]				[miR858]
>TC276566 TC276566:1:856:+	[miR1919]				[miR849]
>TC276046 TC276046:1:1606:+	[miR1039]				[miR838]
>TC274597 TC274597:1:1352:+	[miR414]				[miR836]
>TC271705 TC271705:1:676:+	[miR838]				[miR835]
>TC271529 TC271529:1:641:+	[miR2108]				[miR828,]
>TC271291 TC271291:1:537:+	[miR414]				[miR817]
>TC270795 TC270795:1:1219:+	[miR2635]				[miR814]
>TC269264 TC269264:1:1263:+	[miR1031]				[miR780]
>TC269008 TC269008:1:1097:+	[miR1097]				[miR776]
>TC268829 TC268829:1:1441:+	[miR838]				[miR414]
>TC266497 TC266497:1:999:+	[miR172]				[miR413]
>TC266273 TC266273:1:868:+	[miR414]				[miR398]
>TC265575 TC265575:1:551:+	[miR1097]				[miR397]
>TC265432 TC265432:1:730:+	[miR1884,miR414]				[miR396]
>TC262631 TC262631:1:2053:+	[miR397]				[miR2950]
>TC262531 TC262531:1:986:+	[miR1445]				[miR2948]
>TC262284 TC262284:1:881:+	[miR1444]				[miR2676,]
>TC260514 TC260514:1:1874:+	[miR1444]				[miR2662]
>TC260320 TC260320:1:571:+	[miR1444]				[miR2658]
>TC260273 TC260273:1:666:+	[miR414]				[miR2656]
>TC260046 TC260046:1:831:+	[miR1093]				[miR2652]
>TC259861 TC259861:1:785:+	[miR776]				[miR2644]
>TC259804 TC259804:1:721:+	[miR1919]				[miR2643]
>TC259606 TC259606:1:1614:+	[miR2644]				[miR2641]
>TC257385 TC257385:1:1052:+	[miR776]				[miR2635]
>TC254793 TC254793:1:1257:+	[miR1049]				[miR2611]
>TC253770 TC253770:1:1318:+	[miR1445]				[miR2606]
>TC253516 TC253516:1:1222:+	[miR157,miR156]				[miR2108]
>TC252232 TC252232:1:888:+	[miR828,miR858]				[miR2104]
>TC251648 TC251648:1:1196:+	[miR414]				[miR2093]
>TC251602 TC251602:1:1276:+	[miR1151]				[miR1919]
>TC251382 TC251382:1:1203:+	[miR776]				[miR1884]
>TC251249 TC251249:1:1291:+	[miR1445]				[miR1852]
>TC250997 TC250997:1:1082:+	[miR1097]				[miR172]
>TC249243 TC249243:1:1206:+	[miR776]				[miR168]
>TC248317 TC248317:1:875:+	[miR849]				miR166
>TC248121 TC248121:1:967:+	[miR2658]				[miR165,]
>TC247615 TC247615:1:928:+	[miR776]				[miR157,]
>TC246641 TC246641:1:1443:+	[miR868]				miR156
>TC246243 TC246243:1:1073:+	[miR1445,miR1039]				[miR1535]
>TC244952 TC244952:1:2062:+	[miR776]				[miR1516]
>TC244503 TC244503:1:1109:+	[miR776]				[miR1514]
>TC243543 TC243543:1:950:+	[miR780]				[miR1511]
>TC243146 TC243146:1:1036:+	[miR2644]				[miR1445]
>TC242898 TC242898:1:1534:+	[miR2611]				[miR1445,]
>TC242566 TC242566:1:1096:+	[miR397]				[miR1444]
>TC242395 TC242395:1:1712:+	[miR1137]				[miR1442]
>TC241284 TC241284:1:1016:+	[miR414]				[miR1158]
>TC240967 TC240967:1:955:+	[miR1884]				[miR1151]
>TC240181 TC240181:1:1360:+	[miR2108,miR1064]				[miR1148]
>TC239996 TC239996:1:748:+	[miR1041]				[miR1137]
>TC239735 TC239735:1:1125:+	[miR2606]				[miR1122]
>TC238023 TC238023:1:944:+	[miR156]				[miR1105]
>TC237725 TC237725:1:1284:+	[miR398]				[miR1097]
>TC237160 TC237160:1:950:+	[miR1535]				[miR1093]
>TC237127 TC237127:1:3062:+	[miR165,miR166]				miR1064
>TC236380 TC236380:1:1026:+	[miR1514]				[miR1055]
>TC236064 TC236064:1:806:+	[miR414]				[miR1051]
>TC235745 TC235745:1:1309:+	[miR1148]				[miR1049]
>TC235053 TC235053:1:1357:+	[miR396]				[miR1041]
>TC234579 TC234579:1:1297:+	[miR2676,miR2662]				[miR1039]
>TC234517 TC234517:1:896:+	[miR1051]				[miR1032]
>TC234345 TC234345:1:1344:+	[miR2676,miR2662]				[miR1031]
>TC232592 TC232592:1:1108:+	[miR1122]				[miR1027]
>TC232528 TC232528:1:1643:+	[miR2643]
>TC232472 TC232472:1:1621:+	[miR1093]
>TC232202 TC232202:1:1342:+	[miR397]
>TC232149 TC232149:1:1349:+	[miR1444]
>TC231634 TC231634:1:1080:+	[miR1039]
>TC230772 TC230772:1:1173:+	[miR1148]
>TC230514 TC230514:1:1264:+	[miR1039]
>TC230057 TC230057:1:1201:+	[miR776]
>TC229950 TC229950:1:1317:+	[miR776]
>TC229760 TC229760:1:1776:+	[miR1027]
>GR713826 GR713826:1:515:+	[miR414]
>EX172565 EX172565:1:771:+	[miR835]
>EX171746 EX171746:1:838:+	[miR1444]
>EX171599 EX171599:1:928:+	[miR413]
>EX170909 EX170909:1:900:+	[miR1148]
>EX170817 EX170817:1:857:+	[miR396]
>EX170480 EX170480:1:779:+	[miR1051]
>EX165095 EX165095:1:934:+	[miR1105]
>EX164848 EX164848:1:947:+	[miR2644]
>EX164591 EX164591:1:1004:+	[miR1516]
>EX164122 EX164122:1:896:+	[miR1852]
>EV498050 EV498050:1:841:+	[miR1051]
>EV495895 EV495895:1:621:+	[miR1093]
>EV493910 EV493910:1:672:+	[miR1444]
>EV487393 EV487393:1:694:+	[miR1442]
>EV487187 EV487187:1:797:+	[miR859]
>EV484902 EV484902:1:724:+	[miR1049]
>EV484263 EV484263:1:694:+	[miR2606]
>EV483778 EV483778:1:803:+	[miR776]
>EV482893 EV482893:1:706:+	[miR893,miR413]
>EV482765 EV482765:1:841:+	[miR1097]
>EV482128 EV482128:1:906:+	[miR1039]
>ES852070 ES852070:1:1095:+	[miR2643]
>ES851685 ES851685:1:1355:+	[miR1093]
>ES850908 ES850908:1:1382:+	[miR398]
>ES846446 ES846446:1:674:+	[miR1151]
>ES845710 ES845710:1:451:+	[miR1097]
>ES844582 ES844582:1:962:+	[miR2656]
>ES843885 ES843885:1:875:+	[miR2662]
>ES842696 ES842696:1:1477:+	[miR1919]
>ES840123 ES840123:1:1468:+	[miR2606]
>ES840101 ES840101:1:1143:+	[miR1511]
>ES838009 ES838009:1:728:+	[miR858]
>ES837599 ES837599:1:897:+	[miR776]
>ES837366 ES837366:1:643:+	[miR2643]
>ES832831 ES832831:1:1076:+	[miR859]
>ES822870 ES822870:1:903:+	[miR2104]
>ES822229 ES822229:1:1260:+	[miR2950]
>ES821724 ES821724:1:1252:+	[miR2676,miR2662]
>ES817900 ES817900:1:1306:+	[miR1533]
>ES815094 ES815094:1:1251:+	[miR1445]
>ES813041 ES813041:1:823:+	[miR1158]
>ES813003 ES813003:1:843:+	[miR1093]
>ES806024 ES806024:1:1138:+	[miR776]
>ES805535 ES805535:1:872:+	[miR910]
>ES801030 ES801030:1:1124:+	[miR776]
>ES799343 ES799343:1:1246:+	[miR836]
>ES799242 ES799242:1:750:+	[miR2641]
>ES798646 ES798646:1:1326:+	[miR2652]
>ES794697 ES794697:1:723:+	[miR1445]
>ES792902 ES792902:1:1304:+	[miR2093]
>ES790574 ES790574:1:885:+	[miR1148]
>EE592769 EE592769:1:378:+	[miR414]
>DW242989 DW242989:1:387:+	[miR2644]
>DW231238 DW231238:1:459:+	[miR1445]
>DT458476 DT458476:1:569:+	[miR2644]
>DR458419 DR458419:1:438:+	[miR1032]
>DR458400 DR458400:1:440:+	[miR2948]
>DN818065 DN818065:1:364:+	[miR414]
>CO125080 CO125080:1:823:+	[miR1027]
>CO097437 CO097437:1:834:+	[miR157,miR156]
>CO084924 CO084924:1:916:+	[miR168]
>BQ403629 BQ403629:1:423:+	[miR1533]
>BM358902 BM358902:1:472:+	[miR1511]
>BG442271 BG442271:1:545:+	[miR1097]
>BG442004 BG442004:1:584:+	[miR396]
>BF274200 BF274200:1:436:+	[miR814]
>BF273314 BF273314:1:878:+	[miR2676,miR2662]
>BE054701 BE054701:1:778:+	[miR1093]

## Sheet: Sheet2
Additional file 5. The total number of distinct transcripts targeted by unique miRNAs detected in degradome library.
>TC252803 TC252803:1:3245:+	[miR1027,miR2641]			miRNA	145
>TC280429 TC280429:1:1464:+	[miR1027]			[miR1027]
>TC278844 TC278844:1:683:+	[miR1027]			[miR1031]
>TC230190 TC230190:1:1281:+	[miR1027]			[miR1032]
>TC229760 TC229760:1:1776:+	[miR1027]			[miR1037]
>EV481961 EV481961:1:758:+	[miR1027]			[miR1039]
>ES811052 ES811052:1:1019:+	[miR1027]			[miR1041]
>DW486618 DW486618:1:664:+	[miR1027]			[miR1049]
>CO125080 CO125080:1:823:+	[miR1027]			[miR1051]
>TC269264 TC269264:1:1263:+	[miR1031]			[miR1055]
>TC255622 TC255622:1:1291:+	[miR1031]			[miR1064]
>TC251905 TC251905:1:807:+	[miR1031]			[miR1069]
>TC251809 TC251809:1:1258:+	[miR1031]			[miR1087]
>TC244099 TC244099:1:869:+	[miR1031]			[miR1093]
>TC233549 TC233549:1:1292:+	[miR1031]			[miR1097]
>TC232454 TC232454:1:1261:+	[miR1031]			[miR1105]
>TC230449 TC230449:1:1261:+	[miR1031]			[miR1106]
>ES836929 ES836929:1:941:+	[miR1031]			[miR1122]
>ES824249 ES824249:1:709:+	[miR1031]			[miR1132]
>ES813514 ES813514:1:1199:+	[miR1031]			[miR1137]
>ES804591 ES804591:1:662:+	[miR1031]			[miR1142]
>DN827270 DN827270:1:730:+	[miR1031]			[miR1148]
>BG445988 BG445988:1:786:+	[miR1031]			[miR1151]
>BF272339 BF272339:1:588:+	[miR1031]			[miR1158]
>DR458419 DR458419:1:438:+	[miR1032]			[miR1166]
>TC265291 TC265291:1:2038:+	[miR1037]			[miR1309]
>DW241431 DW241431:1:735:+	[miR1037]			[miR1431]
>TC278156 TC278156:1:1031:+	[miR1039]			[miR1439]
>TC277163 TC277163:1:1205:+	[miR1039]			[miR1442]
>TC276661 TC276661:1:1620:+	[miR1039]			[miR1444]
>TC276046 TC276046:1:1606:+	[miR1039]			[miR1445]
>TC261121 TC261121:1:1063:+	[miR1039]			[miR1448]
>TC261069 TC261069:1:962:+	[miR1039]			[miR1507]
>TC235063 TC235063:1:1153:+	[miR1039]			[miR1511]
>TC232601 TC232601:1:1310:+	[miR1039]			[miR1514]
>TC231674 TC231674:1:1242:+	[miR1039]			[miR1516]
>TC231634 TC231634:1:1080:+	[miR1039]			[miR1522]
>TC230514 TC230514:1:1264:+	[miR1039]			[miR1533]
>TC230346 TC230346:1:1525:+	[miR1039]			[miR1535]
>EX171978 EX171978:1:793:+	[miR1039]			[miR156]
>EV485720 EV485720:1:703:+	[miR1039]			[miR157]
>EV482128 EV482128:1:906:+	[miR1039]			[miR159,]
>ES849527 ES849527:1:1161:+	[miR1039]			[miR161]
>ES829973 ES829973:1:1175:+	[miR1039]			[miR165,]
>TC239996 TC239996:1:748:+	[miR1041]			[miR166]
>TC238281 TC238281:1:1190:+	[miR1041]			[miR167]
>TC229969 TC229969:1:1029:+	[miR1041]			[miR168]
>BF272580 BF272580:1:730:+	[miR1041]			[miR169]
>TC275804 TC275804:1:1218:+	[miR1049]			[miR171]
>TC270847 TC270847:1:1307:+	[miR1049]			[miR172]
>TC265444 TC265444:1:1215:+	[miR1049]			[miR1849]
>TC254793 TC254793:1:1257:+	[miR1049]			[miR1852]
>TC247115 TC247115:1:1937:+	[miR1049]			[miR1867]
>TC243634 TC243634:1:1389:+	[miR1049]			[miR1884]
>TC238211 TC238211:1:1356:+	[miR1049]			[miR1887]
>TC235810 TC235810:1:1221:+	[miR1049]			[miR1916]
>TC234891 TC234891:1:885:+	[miR1049]			[miR1917]
>TC232672 TC232672:1:1299:+	[miR1049]			[miR1919]
>TC231669 TC231669:1:1284:+	[miR1049]			[miR2077]
>TC230732 TC230732:1:974:+	[miR1049]			[miR2079]
>EX167408 EX167408:1:990:+	[miR1049]			[miR2082]
>EV485454 EV485454:1:610:+	[miR1049]			[miR2090]
>EV484902 EV484902:1:724:+	[miR1049]			[miR2092]
>DW508795 DW508795:1:616:+	[miR1049]			[miR2093]
>DR453736 DR453736:1:792:+	[miR1049]			[miR2104]
>BQ403171 BQ403171:1:632:+	[miR1049]			[miR2108]
>BG444275 BG444275:1:753:+	[miR1049]			[miR2112]
>BF270563 BF270563:1:496:+	[miR1049]			[miR2585]
>TC279547 TC279547:1:1067:+	[miR1051]			[miR2605]
>TC264385 TC264385:1:1567:+	[miR1051]			[miR2606]
>TC257291 TC257291:1:968:+	[miR1051]			[miR2611]
>TC251664 TC251664:1:1089:+	[miR1051]			[miR2626]
>TC236660 TC236660:1:1375:+	[miR1051]			[miR2635]
>TC234517 TC234517:1:896:+	[miR1051]			[miR2641]
>TC231175 TC231175:1:1438:+	[miR1051]			[miR2643]
>TC230205 TC230205:1:1079:+	[miR1051]			[miR2644]
>TC230161 TC230161:1:1242:+	[miR1051]			[miR2647]
>EX170480 EX170480:1:779:+	[miR1051]			[miR2651]
>EX170199 EX170199:1:647:+	[miR1051]			[miR2652]
>EV498050 EV498050:1:841:+	[miR1051]			[miR2656]
>ES810476 ES810476:1:1310:+	[miR1051]			[miR2658]
>TC240098 TC240098:1:2620:+	[miR1055]			[miR2662]
>TC266189 TC266189:1:1175:+	[miR1064]			[miR2665]
>EV484848 EV484848:1:701:+	[miR1069]			[miR2670]
>TC249160 TC249160:1:1462:+	[miR1087]			[miR2676]
>TC237037 TC237037:1:1504:+	[miR1087]			[miR2875]
>TC233637 TC233637:1:1055:+	[miR1087]			[miR2948]
>EV496888 EV496888:1:770:+	[miR1087]			[miR2949]
>ES818982 ES818982:1:1303:+	[miR1087]			[miR2950]
>BF272742 BF272742:1:428:+	[miR1093,miR2606]			[miR319]
>TC275382 TC275382:1:698:+	[miR1093]			[miR390]
>TC271793 TC271793:1:1264:+	[miR1093]			[miR394]
>TC263940 TC263940:1:972:+	[miR1093]			[miR395]
>TC263934 TC263934:1:767:+	[miR1093]			[miR396]
>TC261673 TC261673:1:820:+	[miR1093]			[miR397]
>TC261394 TC261394:1:915:+	[miR1093]			[miR398]
>TC260046 TC260046:1:831:+	[miR1093]			[miR399]
>TC258114 TC258114:1:905:+	[miR1093]			[miR401]
>TC256165 TC256165:1:837:+	[miR1093]			[miR403]
>TC251449 TC251449:1:1283:+	[miR1093]			[miR413]
>TC250224 TC250224:1:966:+	[miR1093]			[miR414]
>TC238441 TC238441:1:962:+	[miR1093]			[miR435]
>TC236201 TC236201:1:1062:+	[miR1093]			[miR530]
>TC235077 TC235077:1:1322:+	[miR1093]			[miR533]
>TC234792 TC234792:1:1347:+	[miR1093]			[miR535]
>TC234138 TC234138:1:1311:+	[miR1093]			[miR776]
>TC232472 TC232472:1:1621:+	[miR1093]			[miR780]
>TC232309 TC232309:1:1160:+	[miR1093]			[miR783]
>TC231760 TC231760:1:1226:+	[miR1093]			[miR814]
>EX170519 EX170519:1:998:+	[miR1093]			[miR817]
>EV495895 EV495895:1:621:+	[miR1093]			[miR822]
>EV495282 EV495282:1:547:+	[miR1093]			[miR828]
>EV491197 EV491197:1:678:+	[miR1093]			[miR835]
>EV482842 EV482842:1:730:+	[miR1093]			[miR836]
>ES851685 ES851685:1:1355:+	[miR1093]			[miR838]
>ES817492 ES817492:1:1137:+	[miR1093]			[miR849]
>ES813003 ES813003:1:843:+	[miR1093]			[miR854]
>ES811940 ES811940:1:1149:+	[miR1093]			[miR858]
>DW501652 DW501652:1:717:+	[miR1093]			[miR859]
>CD809340 CD809340:1:1192:+	[miR1093]			[miR868]
>BM359925 BM359925:1:327:+	[miR1093]			[miR893]
>BE054701 BE054701:1:778:+	[miR1093]			[miR902]
>TC276519 TC276519:1:822:+	[miR1097]			[miR910]
>TC269008 TC269008:1:1097:+	[miR1097]			[miR946]
>TC265575 TC265575:1:551:+	[miR1097]			[Mar-F-1-m0013_3p,Mar-F-1-m0014_3p]
>TC255074 TC255074:1:1219:+	[miR1097]			[Mar-F-1-m0043_5p,Mar-F-2-m0057_5p,Mar-F-2-m0062_5p,Mar-F-1-m0046_5p]
>TC250997 TC250997:1:1082:+	[miR1097]			[Mar-F-1-m0051_5p]
>EV482765 EV482765:1:841:+	[miR1097]			[Mar-F-1-m0056_5p,Mar-F-3-m0135_5p,Mar-F-3-m0040_5p,Mar-F-3-m0102_5p,Mar-F-3-m0168_5p,Mar-F-3-m0144_5p,Mar-F-3-m0086_5p,Mar-F-1-m0031_5p,Mar-S-3-m0031_5p,Mar-S-2-m0050_5p,Mar-S-3-m0049_5p,Mar-F-3-m0028_5p,Mar-F-2-m0045_5p,Mar-F-3-m0051_5p,Mar-F-2-m0075_5p,Mar-S-2-m0032_5p,Mar-F-3-m0054_5p,Mar-F-3-m0119_5p,Mar-F-3-m0174_5p,Mar-F-3-m0207_5p]
>ES849187 ES849187:1:818:+	[miR1097]			[Mar-F-2-m0009_5p,Mar-F-2-m0006_5p,Mar-F-2-m0008_5p,Mar-F-2-m0007_5p]
>ES845710 ES845710:1:451:+	[miR1097]			[Mar-F-2-m0026_5p,Mar-S-1-m0123_5p,Mar-F-3-m0151_5p,Mar-S-1-m0060_5p,Mar-S-3-m0016_5p,Mar-S-1-m0017_5p,Mar-F-3-m0024_5p,Mar-S-2-m0017_5p,Mar-F-1-m0018_5p,Mar-F-3-m0077_5p,Mar-F-3-m0157_5p,Mar-S-1-m0118_5p]
>CA993439 CA993439:1:803:+	[miR1097]			[Mar-F-3-m0035_5p,Mar-F-3-m0194_5p]
>BG442604 BG442604:1:444:+	[miR1097]			[Mar-F-3-m0056_5p]
>BG442271 BG442271:1:545:+	[miR1097]			[Mar-F-3-m0176_3p,Mar-F-3-m0075_3p,Mar-F-3-m0127_3p]
>BG442214 BG442214:1:520:+	[miR1097]			[Mar-F-3-m0188_5p,Mar-F-3-m0166_5p,Mar-F-3-m0169_3p,Mar-F-3-m0139_5p,Mar-F-2-m0074_5p,Mar-F-3-m0162_5p,Mar-F-2-m0060_3p,Mar-F-3-m0079_5p,Mar-F-3-m0131_5p,Mar-F-3-m0143_3p,Mar-F-3-m0206_5p,Mar-F-3-m0187_5p,Mar-F-2-m0059_3p,Mar-F-3-m0031_5p,Mar-F-3-m0090_5p,Mar-F-3-m0060_5p,Mar-F-3-m0083_3p,Mar-F-2-m0058_3p]
>TC268589 TC268589:1:1400:+	[miR1105]			[Mar-F-3-m0203_5p,Mar-F-2-m0071_5p,Mar-S-3-m0046_5p]
>TC257851 TC257851:1:1211:+	[miR1105]			[Mar-S-1-m0067_3p,Mar-F-3-m0153_3p,Mar-F-3-m0050_3p,Mar-F-3-m0125_3p,Mar-S-1-m0098_3p,Mar-S-1-m0033_3p,Mar-S-1-m0120_3p,Mar-S-1-m0043_3p,Mar-F-3-m0043_3p,Mar-F-3-m0171_3p,Mar-F-3-m0088_3p,Mar-S-1-m0040_3p,Mar-F-3-m0055_3p,Mar-S-1-m0134_3p]
>EX165095 EX165095:1:934:+	[miR1105]			[Mar-S-1-m0068_5p,Mar-F-3-m0071_5p,Mar-S-1-m0055_5p,Mar-F-3-m0068_5p,Mar-F-3-m0123_5p,Mar-S-1-m0135_5p,Mar-F-3-m0032_5p,Mar-S-1-m0095_5p,Mar-F-3-m0132_5p,Mar-S-1-m0103_5p,Mar-S-1-m0053_5p,Mar-S-1-m0096_5p,Mar-F-3-m0033_5p,Mar-F-3-m0089_5p,Mar-S-1-m0023_5p,Mar-F-3-m0172_5p,Mar-S-1-m0024_5p,Mar-F-3-m0072_5p,Mar-F-3-m0122_5p,Mar-S-1-m0056_5p]
>CD486028 CD486028:1:639:+	[miR1105]			[Mar-S-1-m0089_3p,Mar-F-3-m0201_3p,Mar-F-3-m0115_3p,Mar-S-1-m0162_3p,Mar-S-3-m0027_3p,Mar-S-3-m0044_3p]
>TC259729 TC259729:1:1028:+	[miR1106,miR161]			[Mar-S-2-m0012_3p,Mar-S-2-m0013_3p,Mar-F-2-m0076_3p,Mar-F-2-m0015_3p,Mar-F-2-m0014_3p,Mar-S-2-m0052_3p]
>TC265843 TC265843:1:480:+	[miR1106]			[Mar-S-2-m0031_3p,Mar-F-3-m0118_3p,Mar-S-1-m0093_3p,Mar-S-3-m0030_3p,Mar-F-1-m0030_3p,Mar-F-2-m0044_3p]
>TC255657 TC255657:1:1122:+	[miR1106]			[Mar-S-2-m0037_5p,Mar-S-3-m0035_5p,Mar-S-3-m0036_5p,Mar-F-1-m0039_5p,Mar-S-2-m0036_5p,Mar-F-2-m0052_5p,Mar-F-1-m0038_5p]
>TC252141 TC252141:1:1333:+	[miR1106]			[Mar-S-2-m0037_5p,Mar-S-3-m0036_5p,Mar-F-1-m0039_5p,Mar-F-2-m0052_5p]
>TC246464 TC246464:1:1003:+	[miR1106]			[Mar-S-2-m0043_3p]
>EX170023 EX170023:1:850:+	[miR1106]			[Mar-S-2-m0051_3p]
>TC280276 TC280276:1:1353:+	[miR1122]			[Mar-S-3-m0035_5p,Mar-S-2-m0036_5p,Mar-F-1-m0038_5p]
>TC274887 TC274887:1:935:+	[miR1122]			[Mar-F-3-m0203_5p,Mar-F-2-m0071_5p,Mar-S-3-m0046_5p]
>TC274854 TC274854:1:1157:+	[miR1122]
>TC266315 TC266315:1:499:+	[miR1122]
>TC232592 TC232592:1:1108:+	[miR1122]
>BF278623 BF278623:1:803:+	[miR1132]
>TC242395 TC242395:1:1712:+	[miR1137]
>TC237573 TC237573:1:1469:+	[miR1137]
>TC233333 TC233333:1:1116:+	[miR1137]
>ES806737 ES806737:1:1271:+	[miR1137]
>TC274628 TC274628:1:1094:+	[miR1142]
>TC243260 TC243260:1:1399:+	[miR1142]
>TC238577 TC238577:1:1177:+	[miR1142]
>EV495826 EV495826:1:587:+	[miR1142]
>TC274113 TC274113:1:1316:+	[miR1148]
>TC262113 TC262113:1:1247:+	[miR1148]
>TC249605 TC249605:1:846:+	[miR1148]
>TC248861 TC248861:1:1026:+	[miR1148]
>TC236261 TC236261:1:1235:+	[miR1148]
>TC235745 TC235745:1:1309:+	[miR1148]
>TC232010 TC232010:1:1264:+	[miR1148]
>TC230772 TC230772:1:1173:+	[miR1148]
>TC229934 TC229934:1:1271:+	[miR1148]
>TC229755 TC229755:1:1624:+	[miR1148]
>TC229744 TC229744:1:1863:+	[miR1148]
>EX170909 EX170909:1:900:+	[miR1148]
>ES811919 ES811919:1:1251:+	[miR1148]
>ES790574 ES790574:1:885:+	[miR1148]
>TC251602 TC251602:1:1276:+	[miR1151]
>ES850509 ES850509:1:1346:+	[miR1151]
>ES846446 ES846446:1:674:+	[miR1151]
>ES800022 ES800022:1:781:+	[miR1151]
>TC270195 TC270195:1:524:+	[miR1158]
>TC263650 TC263650:1:1206:+	[miR1158]
>TC238487 TC238487:1:1474:+	[miR1158]
>ES813041 ES813041:1:823:+	[miR1158]
>TC274241 TC274241:1:782:+	[miR1166]
>TC235060 TC235060:1:2056:+	[miR1309]
>DT463384 DT463384:1:780:+	[miR1431]
>TC279404 TC279404:1:1025:+	[miR1439,miR414]
>TC229759 TC229759:1:1551:+	[miR1439,miR414]
>BF273773 BF273773:1:756:+	[miR1439,miR414]
>BF273771 BF273771:1:686:+	[miR1439,miR414]
>TC248829 TC248829:1:866:+	[miR1439]
>TC236750 TC236750:1:2037:+	[miR1439]
>ES846458 ES846458:1:613:+	[miR1439]
>CO094302 CO094302:1:866:+	[miR1439]
>TC261789 TC261789:1:1136:+	[miR1442]
>TC244485 TC244485:1:1020:+	[miR1442]
>TC237697 TC237697:1:1468:+	[miR1442]
>EV494709 EV494709:1:650:+	[miR1442]
>EV494194 EV494194:1:701:+	[miR1442]
>EV487393 EV487393:1:694:+	[miR1442]
>EV485724 EV485724:1:731:+	[miR1442]
>ES801662 ES801662:1:889:+	[miR1442]
>BG447037 BG447037:1:441:+	[miR1442]
>TC279747 TC279747:1:918:+	[miR1444]
>TC278892 TC278892:1:771:+	[miR1444]
>TC278250 TC278250:1:913:+	[miR1444]
>TC269946 TC269946:1:1623:+	[miR1444]
>TC262284 TC262284:1:881:+	[miR1444]
>TC260514 TC260514:1:1874:+	[miR1444]
>TC260320 TC260320:1:571:+	[miR1444]
>TC259791 TC259791:1:1005:+	[miR1444]
>TC257548 TC257548:1:1272:+	[miR1444]
>TC255641 TC255641:1:1204:+	[miR1444]
>TC255248 TC255248:1:1264:+	[miR1444]
>TC254591 TC254591:1:699:+	[miR1444]
>TC249256 TC249256:1:806:+	[miR1444]
>TC235050 TC235050:1:1246:+	[miR1444]
>TC234319 TC234319:1:1322:+	[miR1444]
>TC234219 TC234219:1:883:+	[miR1444]
>TC232149 TC232149:1:1349:+	[miR1444]
>TC231678 TC231678:1:912:+	[miR1444]
>TC231393 TC231393:1:1060:+	[miR1444]
>TC230254 TC230254:1:1281:+	[miR1444]
>EX171746 EX171746:1:838:+	[miR1444]
>EX165546 EX165546:1:711:+	[miR1444]
>EV497835 EV497835:1:843:+	[miR1444]
>EV493910 EV493910:1:672:+	[miR1444]
>EV490634 EV490634:1:702:+	[miR1444]
>EV486752 EV486752:1:740:+	[miR1444]
>EV485692 EV485692:1:763:+	[miR1444]
>EV483493 EV483493:1:757:+	[miR1444]
>EV481861 EV481861:1:751:+	[miR1444]
>ES845876 ES845876:1:806:+	[miR1444]
>ES832749 ES832749:1:1336:+	[miR1444]
>ES815749 ES815749:1:1288:+	[miR1444]
>ES808032 ES808032:1:1330:+	[miR1444]
>ES806003 ES806003:1:1187:+	[miR1444]
>ES805584 ES805584:1:1259:+	[miR1444]
>ES802863 ES802863:1:1140:+	[miR1444]
>CO104827 CO104827:1:832:+	[miR1444]
>BG444018 BG444018:1:786:+	[miR1444]
>TC246243 TC246243:1:1073:+	[miR1445,miR1039]
>TC278876 TC278876:1:1165:+	[miR1445]
>TC271000 TC271000:1:775:+	[miR1445]
>TC266982 TC266982:1:848:+	[miR1445]
>TC266769 TC266769:1:1070:+	[miR1445]
>TC263565 TC263565:1:893:+	[miR1445]
>TC262531 TC262531:1:986:+	[miR1445]
>TC253770 TC253770:1:1318:+	[miR1445]
>TC251249 TC251249:1:1291:+	[miR1445]
>TC250238 TC250238:1:1339:+	[miR1445]
>TC246250 TC246250:1:1535:+	[miR1445]
>TC245648 TC245648:1:1501:+	[miR1445]
>TC245313 TC245313:1:1566:+	[miR1445]
>TC236934 TC236934:1:823:+	[miR1445]
>TC232906 TC232906:1:1203:+	[miR1445]
>TC232584 TC232584:1:1210:+	[miR1445]
>TC232492 TC232492:1:1281:+	[miR1445]
>TC232156 TC232156:1:1279:+	[miR1445]
>TC230427 TC230427:1:1169:+	[miR1445]
>EV495817 EV495817:1:777:+	[miR1445]
>EV486422 EV486422:1:750:+	[miR1445]
>ES850865 ES850865:1:622:+	[miR1445]
>ES840348 ES840348:1:841:+	[miR1445]
>ES830662 ES830662:1:1358:+	[miR1445]
>ES828759 ES828759:1:1305:+	[miR1445]
>ES826343 ES826343:1:1175:+	[miR1445]
>ES815094 ES815094:1:1251:+	[miR1445]
>ES794697 ES794697:1:723:+	[miR1445]
>ES794027 ES794027:1:947:+	[miR1445]
>DW231238 DW231238:1:459:+	[miR1445]
>CO080591 CO080591:1:448:+	[miR1445]
>TC245553 TC245553:1:1303:+	[miR1448]
>DW504640 DW504640:1:154:+	[miR1507]
>TC231797 TC231797:1:1146:+	[miR1511]
>ES840101 ES840101:1:1143:+	[miR1511]
>CO128815 CO128815:1:859:+	[miR1511]
>BM358902 BM358902:1:472:+	[miR1511]
>BF271993 BF271993:1:868:+	[miR1511]
>TC236380 TC236380:1:1026:+	[miR1514]
>TC231144 TC231144:1:1243:+	[miR1514]
>TC233489 TC233489:1:1310:+	[miR1516]
>TC232712 TC232712:1:1340:+	[miR1516]
>EX164591 EX164591:1:1004:+	[miR1516]
>TC265918 TC265918:1:714:+	[miR1522]
>TC278441 TC278441:1:1416:+	[miR1533]
>TC239474 TC239474:1:1240:+	[miR1533]
>TC231180 TC231180:1:1108:+	[miR1533]
>ES840381 ES840381:1:696:+	[miR1533]
>ES817900 ES817900:1:1306:+	[miR1533]
>BQ403629 BQ403629:1:423:+	[miR1533]
>TC280202 TC280202:1:1437:+	[miR1535]
>TC276086 TC276086:1:901:+	[miR1535]
>TC274232 TC274232:1:1107:+	[miR1535]
>TC268633 TC268633:1:1320:+	[miR1535]
>TC266329 TC266329:1:1176:+	[miR1535]
>TC253019 TC253019:1:757:+	[miR1535]
>TC248653 TC248653:1:1307:+	[miR1535]
>TC241851 TC241851:1:1112:+	[miR1535]
>TC241264 TC241264:1:1357:+	[miR1535]
>TC239042 TC239042:1:979:+	[miR1535]
>TC238996 TC238996:1:941:+	[miR1535]
>TC237160 TC237160:1:950:+	[miR1535]
>TC240812 TC240812:1:808:+	[miR156]
>TC238023 TC238023:1:944:+	[miR156]
>TC272934 TC272934:1:1036:+	[miR157,miR156]
>TC253516 TC253516:1:1222:+	[miR157,miR156]
>TC246550 TC246550:1:1215:+	[miR157,miR156]
>TC232339 TC232339:1:1265:+	[miR157,miR156]
>ES844024 ES844024:1:815:+	[miR157,miR156]
>CO097437 CO097437:1:834:+	[miR157,miR156]
>TC279858 TC279858:1:1493:+	[miR159,miR319]
>TC242556 TC242556:1:723:+	[miR159,miR319]
>TC267202 TC267202:1:1229:+	[miR165,miR166]
>TC257490 TC257490:1:639:+	[miR165,miR166]
>TC249307 TC249307:1:655:+	[miR165,miR166]
>TC237127 TC237127:1:3062:+	[miR165,miR166]
>ES810681 ES810681:1:1295:+	[miR165,miR166]
>ES808067 ES808067:1:1261:+	[miR165,miR166]
>TC270505 TC270505:1:1431:+	[miR167]
>TC260930 TC260930:1:1073:+	[miR167]
>TC256045 TC256045:1:1355:+	[miR167]
>TC243185 TC243185:1:789:+	[miR167]
>TC241907 TC241907:1:732:+	[miR167]
>TC239291 TC239291:1:1443:+	[miR167]
>ES831296 ES831296:1:721:+	[miR167]
>ES814902 ES814902:1:983:+	[miR167]
>CO084924 CO084924:1:916:+	[miR168]
>TC256781 TC256781:1:1367:+	[miR169]
>TC271823 TC271823:1:950:+	[miR171]
>TC270345 TC270345:1:1793:+	[miR171]
>TC250338 TC250338:1:994:+	[miR171]
>TC241144 TC241144:1:1098:+	[miR171]
>ES822760 ES822760:1:1226:+	[miR171]
>TC276431 TC276431:1:764:+	[miR172]
>TC275039 TC275039:1:1237:+	[miR172]
>TC270554 TC270554:1:1335:+	[miR172]
>TC266497 TC266497:1:999:+	[miR172]
>TC259821 TC259821:1:890:+	[miR172]
>TC249346 TC249346:1:754:+	[miR172]
>TC248423 TC248423:1:1190:+	[miR172]
>TC253293 TC253293:1:1367:+	[miR1849]
>TC272089 TC272089:1:837:+	[miR1852]
>TC259911 TC259911:1:1279:+	[miR1852]
>TC251343 TC251343:1:1152:+	[miR1852]
>TC247749 TC247749:1:1405:+	[miR1852]
>TC246423 TC246423:1:886:+	[miR1852]
>EX164122 EX164122:1:896:+	[miR1852]
>EV484119 EV484119:1:775:+	[miR1852]
>ES794006 ES794006:1:1289:+	[miR1852]
>ES804055 ES804055:1:876:+	[miR1867]
>CO073430 CO073430:1:347:+	[miR1867]
>TC265432 TC265432:1:730:+	[miR1884,miR414]
>TC272315 TC272315:1:728:+	[miR1884]
>TC257698 TC257698:1:1245:+	[miR1884]
>TC243074 TC243074:1:1648:+	[miR1884]
>TC240967 TC240967:1:955:+	[miR1884]
>TC232637 TC232637:1:903:+	[miR1884]
>TC230195 TC230195:1:1283:+	[miR1884]
>ES848646 ES848646:1:1161:+	[miR1884]
>DW230167 DW230167:1:504:+	[miR1884]
>BM359186 BM359186:1:600:+	[miR1884]
>TC244325 TC244325:1:1220:+	[miR1887]
>TC241015 TC241015:1:2267:+	[miR1887]
>TC230106 TC230106:1:1865:+	[miR1887]
>EV497782 EV497782:1:746:+	[miR1887]
>BG444343 BG444343:1:690:+	[miR1887]
>TC275877 TC275877:1:1049:+	[miR1916]
>TC272706 TC272706:1:889:+	[miR1916]
>TC252899 TC252899:1:878:+	[miR1916]
>TC239574 TC239574:1:1668:+	[miR1916]
>TC237170 TC237170:1:854:+	[miR1916]
>TC231077 TC231077:1:1260:+	[miR1916]
>EV496541 EV496541:1:895:+	[miR1916]
>ES802713 ES802713:1:1132:+	[miR1916]
>TC249527 TC249527:1:805:+	[miR1917]
>TC234894 TC234894:1:1621:+	[miR1917]
>TC268914 TC268914:1:1885:+	[miR1919,miR2644]
>TC252140 TC252140:1:1334:+	[miR1919,miR397]
>TC252015 TC252015:1:1346:+	[miR1919,miR397]
>EV494422 EV494422:1:772:+	[miR1919,miR397]
>ES807436 ES807436:1:1275:+	[miR1919,miR397]
>TC276566 TC276566:1:856:+	[miR1919]
>TC272910 TC272910:1:912:+	[miR1919]
>TC264254 TC264254:1:1630:+	[miR1919]
>TC259804 TC259804:1:721:+	[miR1919]
>TC240960 TC240960:1:1333:+	[miR1919]
>TC236267 TC236267:1:1401:+	[miR1919]
>ES842696 ES842696:1:1477:+	[miR1919]
>ES833712 ES833712:1:1163:+	[miR2077]
>EV484327 EV484327:1:600:+	[miR2079]
>EX167519 EX167519:1:674:+	[miR2082]
>TC277434 TC277434:1:936:+	[miR2090]
>TC256537 TC256537:1:748:+	[miR2090]
>TC236135 TC236135:1:2411:+	[miR2092]
>TC231911 TC231911:1:1241:+	[miR2092]
>DN803241 DN803241:1:343:+	[miR2092]
>TC264160 TC264160:1:810:+	[miR2093]
>TC251756 TC251756:1:1352:+	[miR2093]
>TC235515 TC235515:1:1244:+	[miR2093]
>ES813476 ES813476:1:1369:+	[miR2093]
>ES792902 ES792902:1:1304:+	[miR2093]
>CO111055 CO111055:1:756:+	[miR2093]
>TC279227 TC279227:1:881:+	[miR2104]
>TC249090 TC249090:1:895:+	[miR2104]
>TC242097 TC242097:1:1149:+	[miR2104]
>TC234487 TC234487:1:1044:+	[miR2104]
>TC233730 TC233730:1:1283:+	[miR2104]
>TC231344 TC231344:1:1339:+	[miR2104]
>ES822870 ES822870:1:903:+	[miR2104]
>TC240181 TC240181:1:1360:+	[miR2108,miR1064]
>TC279512 TC279512:1:1336:+	[miR2108]
>TC275076 TC275076:1:905:+	[miR2108]
>TC271529 TC271529:1:641:+	[miR2108]
>TC258844 TC258844:1:744:+	[miR2108]
>TC252987 TC252987:1:1119:+	[miR2108]
>TC250351 TC250351:1:1262:+	[miR2108]
>TC247863 TC247863:1:1956:+	[miR2108]
>TC246925 TC246925:1:1175:+	[miR2108]
>TC237013 TC237013:1:2782:+	[miR2108]
>TC233514 TC233514:1:1321:+	[miR2108]
>ES847729 ES847729:1:667:+	[miR2108]
>ES824204 ES824204:1:1219:+	[miR2108]
>ES811473 ES811473:1:1399:+	[miR2108]
>EE592654 EE592654:1:1083:+	[miR2108]
>DT457748 DT457748:1:877:+	[miR2108]
>CO122598 CO122598:1:336:+	[miR2108]
>TC280091 TC280091:1:1106:+	[miR2112]
>ES804897 ES804897:1:1266:+	[miR2112]
>TC242588 TC242588:1:1180:+	[miR2585]
>TC279309 TC279309:1:741:+	[miR2605]
>TC269556 TC269556:1:899:+	[miR2605]
>TC255523 TC255523:1:1119:+	[miR2605]
>TC254685 TC254685:1:914:+	[miR2605]
>TC246815 TC246815:1:880:+	[miR2605]
>TC237091 TC237091:1:1132:+	[miR2605]
>TC273490 TC273490:1:1207:+	[miR2606]
>TC271510 TC271510:1:1304:+	[miR2606]
>TC269476 TC269476:1:938:+	[miR2606]
>TC267383 TC267383:1:2031:+	[miR2606]
>TC266921 TC266921:1:817:+	[miR2606]
>TC242510 TC242510:1:1344:+	[miR2606]
>TC239735 TC239735:1:1125:+	[miR2606]
>EX169469 EX169469:1:929:+	[miR2606]
>EV492370 EV492370:1:710:+	[miR2606]
>EV484263 EV484263:1:694:+	[miR2606]
>ES840123 ES840123:1:1468:+	[miR2606]
>DW504353 DW504353:1:746:+	[miR2606]
>DW233867 DW233867:1:673:+	[miR2606]
>DR455218 DR455218:1:779:+	[miR2606]
>TC251619 TC251619:1:949:+	[miR2611]
>TC242898 TC242898:1:1534:+	[miR2611]
>TC230048 TC230048:1:991:+	[miR2611]
>ES801264 ES801264:1:1027:+	[miR2611]
>BQ405270 BQ405270:1:661:+	[miR2626]
>TC270795 TC270795:1:1219:+	[miR2635]
>TC252181 TC252181:1:1342:+	[miR2641]
>EV484123 EV484123:1:637:+	[miR2641]
>ES799242 ES799242:1:750:+	[miR2641]
>TC262100 TC262100:1:1332:+	[miR2643]
>TC246061 TC246061:1:1138:+	[miR2643]
>TC232528 TC232528:1:1643:+	[miR2643]
>TC230159 TC230159:1:1287:+	[miR2643]
>EV491472 EV491472:1:697:+	[miR2643]
>ES852070 ES852070:1:1095:+	[miR2643]
>ES840152 ES840152:1:1427:+	[miR2643]
>ES837366 ES837366:1:643:+	[miR2643]
>ES834906 ES834906:1:1031:+	[miR2643]
>BE055212 BE055212:1:732:+	[miR2643]
>TC271762 TC271762:1:606:+	[miR2644]
>TC271438 TC271438:1:2770:+	[miR2644]
>TC260638 TC260638:1:598:+	[miR2644]
>TC259606 TC259606:1:1614:+	[miR2644]
>TC258757 TC258757:1:609:+	[miR2644]
>TC243729 TC243729:1:1278:+	[miR2644]
>TC243146 TC243146:1:1036:+	[miR2644]
>TC242057 TC242057:1:725:+	[miR2644]
>TC237459 TC237459:1:1778:+	[miR2644]
>EX166659 EX166659:1:901:+	[miR2644]
>EX164848 EX164848:1:947:+	[miR2644]
>EX164003 EX164003:1:931:+	[miR2644]
>ES801693 ES801693:1:732:+	[miR2644]
>ES792157 ES792157:1:583:+	[miR2644]
>DW507733 DW507733:1:721:+	[miR2644]
>DW242989 DW242989:1:387:+	[miR2644]
>DT458476 DT458476:1:569:+	[miR2644]
>AI726905 AI726905:1:558:+	[miR2644]
>TC246468 TC246468:1:1359:+	[miR2647]
>TC232647 TC232647:1:1076:+	[miR2647]
>TC239883 TC239883:1:1215:+	[miR2651]
>TC230664 TC230664:1:1037:+	[miR2651]
>DT468337 DT468337:1:869:+	[miR2651]
>TC279061 TC279061:1:665:+	[miR2652]
>TC259948 TC259948:1:620:+	[miR2652]
>TC255637 TC255637:1:896:+	[miR2652]
>TC233454 TC233454:1:826:+	[miR2652]
>EV490121 EV490121:1:682:+	[miR2652]
>ES798646 ES798646:1:1326:+	[miR2652]
>BG443004 BG443004:1:602:+	[miR2652]
>TC251896 TC251896:1:1528:+	[miR2656]
>ES844582 ES844582:1:962:+	[miR2656]
>TC272149 TC272149:1:645:+	[miR2658]
>TC248121 TC248121:1:967:+	[miR2658]
>TC239220 TC239220:1:821:+	[miR2658]
>DW509745 DW509745:1:743:+	[miR2658]
>EX168860 EX168860:1:945:+	[miR2662]
>ES843885 ES843885:1:875:+	[miR2662]
>TC278737 TC278737:1:1264:+	[miR2665]
>TC253824 TC253824:1:1627:+	[miR2665]
>TC236029 TC236029:1:1918:+	[miR2665]
>EX166721 EX166721:1:944:+	[miR2670]
>TC262946 TC262946:1:1133:+	[miR2676,miR2662]
>TC252886 TC252886:1:1361:+	[miR2676,miR2662]
>TC235741 TC235741:1:1279:+	[miR2676,miR2662]
>TC235080 TC235080:1:1314:+	[miR2676,miR2662]
>TC234579 TC234579:1:1297:+	[miR2676,miR2662]
>TC234345 TC234345:1:1344:+	[miR2676,miR2662]
>TC232245 TC232245:1:1322:+	[miR2676,miR2662]
>TC231396 TC231396:1:1314:+	[miR2676,miR2662]
>TC230948 TC230948:1:1322:+	[miR2676,miR2662]
>TC230837 TC230837:1:1258:+	[miR2676,miR2662]
>TC230742 TC230742:1:1222:+	[miR2676,miR2662]
>EX164530 EX164530:1:973:+	[miR2676,miR2662]
>ES840128 ES840128:1:1493:+	[miR2676,miR2662]
>ES832816 ES832816:1:1344:+	[miR2676,miR2662]
>ES827395 ES827395:1:1289:+	[miR2676,miR2662]
>ES821724 ES821724:1:1252:+	[miR2676,miR2662]
>BF273314 BF273314:1:878:+	[miR2676,miR2662]
>TC272204 TC272204:1:952:+	[miR2676]
>ES803054 ES803054:1:664:+	[miR2676]
>BF271721 BF271721:1:321:+	[miR2676]
>CO119845 CO119845:1:646:+	[miR2875]
>TC240271 TC240271:1:1334:+	[miR2948]
>DR458400 DR458400:1:440:+	[miR2948]
>CO129605 CO129605:1:775:+	[miR2949]
>CO075720 CO075720:1:847:+	[miR2949]
>TC247023 TC247023:1:1661:+	[miR2950]
>ES822229 ES822229:1:1260:+	[miR2950]
>DW502659 DW502659:1:522:+	[miR390]
>TC260238 TC260238:1:586:+	[miR394]
>TC258853 TC258853:1:2559:+	[miR394]
>ES829328 ES829328:1:1331:+	[miR394]
>TC276235 TC276235:1:878:+	[miR395]
>TC238183 TC238183:1:1081:+	[miR395]
>TC235159 TC235159:1:1026:+	[miR395]
>TC271161 TC271161:1:1378:+	[miR396,miR1148]
>TC280456 TC280456:1:1292:+	[miR396]
>TC269524 TC269524:1:919:+	[miR396]
>TC269319 TC269319:1:803:+	[miR396]
>TC267567 TC267567:1:690:+	[miR396]
>TC264786 TC264786:1:715:+	[miR396]
>TC264030 TC264030:1:1240:+	[miR396]
>TC262374 TC262374:1:1347:+	[miR396]
>TC261065 TC261065:1:853:+	[miR396]
>TC255959 TC255959:1:785:+	[miR396]
>TC249048 TC249048:1:1206:+	[miR396]
>TC248655 TC248655:1:1120:+	[miR396]
>TC246675 TC246675:1:851:+	[miR396]
>TC246246 TC246246:1:1209:+	[miR396]
>TC239656 TC239656:1:918:+	[miR396]
>TC239544 TC239544:1:913:+	[miR396]
>TC238524 TC238524:1:1159:+	[miR396]
>TC237932 TC237932:1:1138:+	[miR396]
>TC236361 TC236361:1:939:+	[miR396]
>TC235221 TC235221:1:1286:+	[miR396]
>TC235053 TC235053:1:1357:+	[miR396]
>TC232690 TC232690:1:1367:+	[miR396]
>EX170817 EX170817:1:857:+	[miR396]
>EX168878 EX168878:1:1009:+	[miR396]
>EX164279 EX164279:1:923:+	[miR396]
>EV496019 EV496019:1:615:+	[miR396]
>EV488786 EV488786:1:736:+	[miR396]
>EV485991 EV485991:1:746:+	[miR396]
>EV485732 EV485732:1:712:+	[miR396]
>EV485268 EV485268:1:751:+	[miR396]
>EV483410 EV483410:1:716:+	[miR396]
>ES849244 ES849244:1:864:+	[miR396]
>ES844049 ES844049:1:835:+	[miR396]
>ES837373 ES837373:1:1010:+	[miR396]
>ES832946 ES832946:1:865:+	[miR396]
>EE593222 EE593222:1:1103:+	[miR396]
>BQ408099 BQ408099:1:517:+	[miR396]
>BG442004 BG442004:1:584:+	[miR396]
>BG441711 BG441711:1:838:+	[miR396]
>BE054344 BE054344:1:704:+	[miR396]
>TC262631 TC262631:1:2053:+	[miR397]
>TC242566 TC242566:1:1096:+	[miR397]
>TC233218 TC233218:1:840:+	[miR397]
>TC232202 TC232202:1:1342:+	[miR397]
>EX165180 EX165180:1:914:+	[miR397]
>ES798360 ES798360:1:1355:+	[miR397]
>TC267771 TC267771:1:911:+	[miR398]
>TC267083 TC267083:1:690:+	[miR398]
>TC237725 TC237725:1:1284:+	[miR398]
>EV494151 EV494151:1:746:+	[miR398]
>EV491383 EV491383:1:605:+	[miR398]
>EV489538 EV489538:1:166:+	[miR398]
>ES850908 ES850908:1:1382:+	[miR398]
>ES849495 ES849495:1:1331:+	[miR398]
>ES840902 ES840902:1:1014:+	[miR398]
>ES801029 ES801029:1:1026:+	[miR398]
>CO496437 CO496437:1:239:+	[miR398]
>TC239324 TC239324:1:1483:+	[miR399]
>EX167134 EX167134:1:903:+	[miR401]
>ES832982 ES832982:1:910:+	[miR401]
>TC254568 TC254568:1:1214:+	[miR403]
>TC249834 TC249834:1:962:+	[miR403]
>TC238751 TC238751:1:1276:+	[miR403]
>EX167592 EX167592:1:1012:+	[miR403]
>TC267184 TC267184:1:1160:+	[miR413]
>TC260615 TC260615:1:1284:+	[miR413]
>TC249185 TC249185:1:1248:+	[miR413]
>TC245549 TC245549:1:1260:+	[miR413]
>TC243202 TC243202:1:1260:+	[miR413]
>TC232408 TC232408:1:1083:+	[miR413]
>TC230798 TC230798:1:1233:+	[miR413]
>EX171599 EX171599:1:928:+	[miR413]
>EV499357 EV499357:1:873:+	[miR413]
>ES821730 ES821730:1:1310:+	[miR413]
>TC279480 TC279480:1:985:+	[miR414]
>TC279022 TC279022:1:1019:+	[miR414]
>TC277254 TC277254:1:1135:+	[miR414]
>TC274729 TC274729:1:807:+	[miR414]
>TC274597 TC274597:1:1352:+	[miR414]
>TC274256 TC274256:1:744:+	[miR414]
>TC271404 TC271404:1:1303:+	[miR414]
>TC271291 TC271291:1:537:+	[miR414]
>TC270868 TC270868:1:818:+	[miR414]
>TC267432 TC267432:1:1030:+	[miR414]
>TC266273 TC266273:1:868:+	[miR414]
>TC266022 TC266022:1:813:+	[miR414]
>TC265186 TC265186:1:1184:+	[miR414]
>TC263754 TC263754:1:1163:+	[miR414]
>TC262233 TC262233:1:835:+	[miR414]
>TC260273 TC260273:1:666:+	[miR414]
>TC260200 TC260200:1:1086:+	[miR414]
>TC257230 TC257230:1:1345:+	[miR414]
>TC257121 TC257121:1:1421:+	[miR414]
>TC256577 TC256577:1:662:+	[miR414]
>TC255158 TC255158:1:1844:+	[miR414]
>TC252701 TC252701:1:644:+	[miR414]
>TC251648 TC251648:1:1196:+	[miR414]
>TC250653 TC250653:1:1325:+	[miR414]
>TC249735 TC249735:1:952:+	[miR414]
>TC248055 TC248055:1:1323:+	[miR414]
>TC245724 TC245724:1:987:+	[miR414]
>TC243889 TC243889:1:1313:+	[miR414]
>TC241837 TC241837:1:733:+	[miR414]
>TC241284 TC241284:1:1016:+	[miR414]
>TC239304 TC239304:1:1326:+	[miR414]
>TC237843 TC237843:1:937:+	[miR414]
>TC236977 TC236977:1:1024:+	[miR414]
>TC236064 TC236064:1:806:+	[miR414]
>TC234060 TC234060:1:1287:+	[miR414]
>TC233908 TC233908:1:855:+	[miR414]
>TC231964 TC231964:1:1276:+	[miR414]
>TC231908 TC231908:1:1317:+	[miR414]
>TC231850 TC231850:1:872:+	[miR414]
>TC231552 TC231552:1:943:+	[miR414]
>TC231225 TC231225:1:2094:+	[miR414]
>GR713826 GR713826:1:515:+	[miR414]
>ES837011 ES837011:1:785:+	[miR414]
>ES823705 ES823705:1:1194:+	[miR414]
>ES795865 ES795865:1:579:+	[miR414]
>ES791641 ES791641:1:804:+	[miR414]
>EE592769 EE592769:1:378:+	[miR414]
>DT468446 DT468446:1:538:+	[miR414]
>DT463852 DT463852:1:671:+	[miR414]
>DT047283 DT047283:1:449:+	[miR414]
>DR459252 DR459252:1:508:+	[miR414]
>DR459076 DR459076:1:437:+	[miR414]
>DN818065 DN818065:1:364:+	[miR414]
>CO131853 CO131853:1:733:+	[miR414]
>CO122086 CO122086:1:833:+	[miR414]
>CO117159 CO117159:1:762:+	[miR414]
>CO084623 CO084623:1:754:+	[miR414]
>TC251035 TC251035:1:1189:+	[miR435]
>TC260993 TC260993:1:542:+	[miR530]
>TC258184 TC258184:1:779:+	[miR530]
>DW494110 DW494110:1:782:+	[miR530]
>ES807572 ES807572:1:1272:+	[miR533]
>EV484874 EV484874:1:868:+	[miR535]
>TC275916 TC275916:1:1316:+	[miR776]
>TC274744 TC274744:1:1391:+	[miR776]
>TC271096 TC271096:1:1935:+	[miR776]
>TC270062 TC270062:1:853:+	[miR776]
>TC267434 TC267434:1:1419:+	[miR776]
>TC266619 TC266619:1:1135:+	[miR776]
>TC259861 TC259861:1:785:+	[miR776]
>TC258013 TC258013:1:1175:+	[miR776]
>TC257385 TC257385:1:1052:+	[miR776]
>TC257090 TC257090:1:2244:+	[miR776]
>TC255417 TC255417:1:1357:+	[miR776]
>TC251405 TC251405:1:810:+	[miR776]
>TC251382 TC251382:1:1203:+	[miR776]
>TC249243 TC249243:1:1206:+	[miR776]
>TC249227 TC249227:1:817:+	[miR776]
>TC248624 TC248624:1:1352:+	[miR776]
>TC247615 TC247615:1:928:+	[miR776]
>TC244952 TC244952:1:2062:+	[miR776]
>TC244503 TC244503:1:1109:+	[miR776]
>TC243026 TC243026:1:1209:+	[miR776]
>TC241874 TC241874:1:1149:+	[miR776]
>TC240356 TC240356:1:900:+	[miR776]
>TC240137 TC240137:1:1760:+	[miR776]
>TC240003 TC240003:1:1363:+	[miR776]
>TC236591 TC236591:1:1358:+	[miR776]
>TC236266 TC236266:1:980:+	[miR776]
>TC234956 TC234956:1:1203:+	[miR776]
>TC230973 TC230973:1:1197:+	[miR776]
>TC230855 TC230855:1:1205:+	[miR776]
>TC230555 TC230555:1:933:+	[miR776]
>TC230479 TC230479:1:1242:+	[miR776]
>TC230289 TC230289:1:1322:+	[miR776]
>TC230057 TC230057:1:1201:+	[miR776]
>TC229956 TC229956:1:1198:+	[miR776]
>TC229950 TC229950:1:1317:+	[miR776]
>TC229941 TC229941:1:1163:+	[miR776]
>TC229901 TC229901:1:1299:+	[miR776]
>TC229892 TC229892:1:1173:+	[miR776]
>EX172019 EX172019:1:963:+	[miR776]
>EX171198 EX171198:1:878:+	[miR776]
>EX170195 EX170195:1:998:+	[miR776]
>EX169901 EX169901:1:959:+	[miR776]
>EV483778 EV483778:1:803:+	[miR776]
>EV481999 EV481999:1:788:+	[miR776]
>ES837599 ES837599:1:897:+	[miR776]
>ES823979 ES823979:1:1186:+	[miR776]
>ES816521 ES816521:1:768:+	[miR776]
>ES806024 ES806024:1:1138:+	[miR776]
>ES801030 ES801030:1:1124:+	[miR776]
>ES800530 ES800530:1:1117:+	[miR776]
>ES797262 ES797262:1:719:+	[miR776]
>ES796334 ES796334:1:1355:+	[miR776]
>ES795469 ES795469:1:720:+	[miR776]
>BQ402948 BQ402948:1:542:+	[miR776]
>BE052952 BE052952:1:991:+	[miR776]
>TC243543 TC243543:1:950:+	[miR780]
>EX169721 EX169721:1:839:+	[miR780]
>CO495773 CO495773:1:720:+	[miR780]
>TC260205 TC260205:1:881:+	[miR783]
>TC258049 TC258049:1:1478:+	[miR783]
>TC249171 TC249171:1:885:+	[miR783]
>TC245659 TC245659:1:1004:+	[miR783]
>TC259364 TC259364:1:915:+	[miR814]
>TC250899 TC250899:1:671:+	[miR814]
>ES819623 ES819623:1:835:+	[miR814]
>BF274200 BF274200:1:436:+	[miR814]
>TC280427 TC280427:1:1363:+	[miR817]
>TC253431 TC253431:1:1045:+	[miR822]
>TC255078 TC255078:1:802:+	[miR828,miR858]
>TC252232 TC252232:1:888:+	[miR828,miR858]
>TC245389 TC245389:1:957:+	[miR828,miR858]
>TC243495 TC243495:1:727:+	[miR828]
>TC235742 TC235742:1:894:+	[miR828]
>TC275954 TC275954:1:873:+	[miR835]
>TC268142 TC268142:1:682:+	[miR835]
>TC263924 TC263924:1:1062:+	[miR835]
>EX172565 EX172565:1:771:+	[miR835]
>ES799906 ES799906:1:1267:+	[miR835]
>ES799343 ES799343:1:1246:+	[miR836]
>TC279020 TC279020:1:1418:+	[miR838]
>TC278854 TC278854:1:1642:+	[miR838]
>TC272892 TC272892:1:1095:+	[miR838]
>TC271705 TC271705:1:676:+	[miR838]
>TC269598 TC269598:1:1204:+	[miR838]
>TC268871 TC268871:1:939:+	[miR838]
>TC268829 TC268829:1:1441:+	[miR838]
>TC268437 TC268437:1:1392:+	[miR838]
>TC267766 TC267766:1:877:+	[miR838]
>TC267741 TC267741:1:679:+	[miR838]
>TC266253 TC266253:1:502:+	[miR838]
>TC262088 TC262088:1:746:+	[miR838]
>TC261383 TC261383:1:710:+	[miR838]
>TC251303 TC251303:1:1326:+	[miR838]
>TC248997 TC248997:1:1025:+	[miR838]
>TC243570 TC243570:1:1449:+	[miR838]
>EX172286 EX172286:1:868:+	[miR838]
>EX169164 EX169164:1:892:+	[miR838]
>EX166062 EX166062:1:568:+	[miR838]
>EX165085 EX165085:1:963:+	[miR838]
>ES845920 ES845920:1:811:+	[miR838]
>ES819744 ES819744:1:596:+	[miR838]
>ES818055 ES818055:1:1348:+	[miR838]
>ES801974 ES801974:1:1305:+	[miR838]
>DW514136 DW514136:1:507:+	[miR838]
>DW499877 DW499877:1:641:+	[miR838]
>DW476507 DW476507:1:620:+	[miR838]
>DR459996 DR459996:1:638:+	[miR838]
>DR453423 DR453423:1:809:+	[miR838]
>CO110999 CO110999:1:458:+	[miR838]
>BG446780 BG446780:1:554:+	[miR838]
>TC252372 TC252372:1:730:+	[miR849]
>TC248317 TC248317:1:875:+	[miR849]
>TC245914 TC245914:1:900:+	[miR849]
>TC243255 TC243255:1:1180:+	[miR849]
>CO114294 CO114294:1:727:+	[miR849]
>TC276860 TC276860:1:728:+	[miR854]
>TC253940 TC253940:1:681:+	[miR854]
>TC271846 TC271846:1:589:+	[miR854]
>DR461943 DR461943:1:867:+	[miR854]
>TC279125 TC279125:1:855:+	[miR858]
>TC273308 TC273308:1:1321:+	[miR858]
>TC268116 TC268116:1:1138:+	[miR858]
>TC258092 TC258092:1:1113:+	[miR858]
>TC250870 TC250870:1:962:+	[miR858]
>TC241019 TC241019:1:1129:+	[miR858]
>TC231307 TC231307:1:1032:+	[miR858]
>ES838009 ES838009:1:728:+	[miR858]
>TC266184 TC266184:1:942:+	[miR859]
>TC257493 TC257493:1:706:+	[miR859]
>TC230071 TC230071:1:1223:+	[miR859]
>EX170197 EX170197:1:920:+	[miR859]
>EX164772 EX164772:1:956:+	[miR859]
>EX164564 EX164564:1:988:+	[miR859]
>EV487187 EV487187:1:797:+	[miR859]
>EV482136 EV482136:1:769:+	[miR859]
>EV482121 EV482121:1:759:+	[miR859]
>ES832831 ES832831:1:1076:+	[miR859]
>DR460001 DR460001:1:304:+	[miR859]
>DR457959 DR457959:1:636:+	[miR859]
>BF270952 BF270952:1:676:+	[miR859]
>TC262841 TC262841:1:1309:+	[miR868]
>TC246641 TC246641:1:1443:+	[miR868]
>TC253994 TC253994:1:1574:+	[miR893,miR1884]
>EV482893 EV482893:1:706:+	[miR893,miR413]
>TC256106 TC256106:1:936:+	[miR893]
>TC253710 TC253710:1:1251:+	[miR893]
>TC241323 TC241323:1:948:+	[miR893]
>TC239192 TC239192:1:1266:+	[miR893]
>EX167279 EX167279:1:937:+	[miR893]
>ES816664 ES816664:1:745:+	[miR893]
>TC268193 TC268193:1:1054:+	[miR902,miR1137]
>TC238424 TC238424:1:1308:+	[miR902,miR1137]
>TC235233 TC235233:1:1308:+	[miR902,miR1137]
>TC251500 TC251500:1:1217:+	[miR902]
>TC234282 TC234282:1:1237:+	[miR902]
>TC231110 TC231110:1:1111:+	[miR902]
>EV495501 EV495501:1:608:+	[miR902]
>ES805535 ES805535:1:872:+	[miR910]
>TC257643 TC257643:1:677:+	[miR946]
>DW509042 DW509042:1:608:+	[miR946]
>TC249434 TC249434:1:1799:+	[Mar-F-1-m0013_3p,Mar-F-1-m0014_3p]
>DR457519 DR457519:1:544:+	[Mar-F-1-m0043_5p,Mar-F-2-m0057_5p,Mar-F-2-m0062_5p,Mar-F-1-m0046_5p]
>TC268169 TC268169:1:619:+	[Mar-F-1-m0051_5p]
>TC276922 TC276922:1:620:+	[Mar-F-1-m0056_5p,Mar-F-3-m0135_5p,Mar-F-3-m0040_5p,Mar-F-3-m0102_5p,Mar-F-3-m0168_5p,Mar-F-3-m0144_5p,Mar-F-3-m0086_5p,Mar-F-1-m0031_5p,Mar-S-3-m0031_5p,Mar-S-2-m0050_5p,Mar-S-3-m0049_5p,Mar-F-3-m0028_5p,Mar-F-2-m0045_5p,Mar-F-3-m0051_5p,Mar-F-2-m0075_5p,Mar-S-2-m0032_5p,Mar-F-3-m0054_5p,Mar-F-3-m0119_5p,Mar-F-3-m0174_5p,Mar-F-3-m0207_5p]
>TC272798 TC272798:1:2313:+	[Mar-F-1-m0056_5p,Mar-F-3-m0135_5p,Mar-F-3-m0040_5p,Mar-F-3-m0102_5p,Mar-F-3-m0168_5p,Mar-F-3-m0144_5p,Mar-F-3-m0086_5p,Mar-F-1-m0031_5p,Mar-S-3-m0031_5p,Mar-S-2-m0050_5p,Mar-S-3-m0049_5p,Mar-F-3-m0028_5p,Mar-F-2-m0045_5p,Mar-F-3-m0051_5p,Mar-F-2-m0075_5p,Mar-S-2-m0032_5p,Mar-F-3-m0054_5p,Mar-F-3-m0119_5p,Mar-F-3-m0174_5p,Mar-F-3-m0207_5p]
>TC269754 TC269754:1:733:+	[Mar-F-1-m0056_5p,Mar-F-3-m0135_5p,Mar-F-3-m0040_5p,Mar-F-3-m0102_5p,Mar-F-3-m0168_5p,Mar-F-3-m0144_5p,Mar-F-3-m0086_5p,Mar-F-1-m0031_5p,Mar-S-3-m0031_5p,Mar-S-2-m0050_5p,Mar-S-3-m0049_5p,Mar-F-3-m0028_5p,Mar-F-2-m0045_5p,Mar-F-3-m0051_5p,Mar-F-2-m0075_5p,Mar-S-2-m0032_5p,Mar-F-3-m0054_5p,Mar-F-3-m0119_5p,Mar-F-3-m0174_5p,Mar-F-3-m0207_5p]
>TC260618 TC260618:1:1630:+	[Mar-F-1-m0056_5p,Mar-F-3-m0135_5p,Mar-F-3-m0040_5p,Mar-F-3-m0102_5p,Mar-F-3-m0168_5p,Mar-F-3-m0144_5p,Mar-F-3-m0086_5p,Mar-F-1-m0031_5p,Mar-S-3-m0031_5p,Mar-S-2-m0050_5p,Mar-S-3-m0049_5p,Mar-F-3-m0028_5p,Mar-F-2-m0045_5p,Mar-F-3-m0051_5p,Mar-F-2-m0075_5p,Mar-S-2-m0032_5p,Mar-F-3-m0054_5p,Mar-F-3-m0119_5p,Mar-F-3-m0174_5p,Mar-F-3-m0207_5p]
>TC241578 TC241578:1:1262:+	[Mar-F-1-m0056_5p,Mar-F-3-m0135_5p,Mar-F-3-m0040_5p,Mar-F-3-m0102_5p,Mar-F-3-m0168_5p,Mar-F-3-m0144_5p,Mar-F-3-m0086_5p,Mar-F-1-m0031_5p,Mar-S-3-m0031_5p,Mar-S-2-m0050_5p,Mar-S-3-m0049_5p,Mar-F-3-m0028_5p,Mar-F-2-m0045_5p,Mar-F-3-m0051_5p,Mar-F-2-m0075_5p,Mar-S-2-m0032_5p,Mar-F-3-m0054_5p,Mar-F-3-m0119_5p,Mar-F-3-m0174_5p,Mar-F-3-m0207_5p]
>TC238579 TC238579:1:1312:+	[Mar-F-1-m0056_5p,Mar-F-3-m0135_5p,Mar-F-3-m0040_5p,Mar-F-3-m0102_5p,Mar-F-3-m0168_5p,Mar-F-3-m0144_5p,Mar-F-3-m0086_5p,Mar-F-1-m0031_5p,Mar-S-3-m0031_5p,Mar-S-2-m0050_5p,Mar-S-3-m0049_5p,Mar-F-3-m0028_5p,Mar-F-2-m0045_5p,Mar-F-3-m0051_5p,Mar-F-2-m0075_5p,Mar-S-2-m0032_5p,Mar-F-3-m0054_5p,Mar-F-3-m0119_5p,Mar-F-3-m0174_5p,Mar-F-3-m0207_5p]
>TC235226 TC235226:1:2410:+	[Mar-F-1-m0056_5p,Mar-F-3-m0135_5p,Mar-F-3-m0040_5p,Mar-F-3-m0102_5p,Mar-F-3-m0168_5p,Mar-F-3-m0144_5p,Mar-F-3-m0086_5p,Mar-F-1-m0031_5p,Mar-S-3-m0031_5p,Mar-S-2-m0050_5p,Mar-S-3-m0049_5p,Mar-F-3-m0028_5p,Mar-F-2-m0045_5p,Mar-F-3-m0051_5p,Mar-F-2-m0075_5p,Mar-S-2-m0032_5p,Mar-F-3-m0054_5p,Mar-F-3-m0119_5p,Mar-F-3-m0174_5p,Mar-F-3-m0207_5p]
>EV499006 EV499006:1:709:+	[Mar-F-1-m0056_5p,Mar-F-3-m0135_5p,Mar-F-3-m0040_5p,Mar-F-3-m0102_5p,Mar-F-3-m0168_5p,Mar-F-3-m0144_5p,Mar-F-3-m0086_5p,Mar-F-1-m0031_5p,Mar-S-3-m0031_5p,Mar-S-2-m0050_5p,Mar-S-3-m0049_5p,Mar-F-3-m0028_5p,Mar-F-2-m0045_5p,Mar-F-3-m0051_5p,Mar-F-2-m0075_5p,Mar-S-2-m0032_5p,Mar-F-3-m0054_5p,Mar-F-3-m0119_5p,Mar-F-3-m0174_5p,Mar-F-3-m0207_5p]
>ES798329 ES798329:1:1194:+	[Mar-F-1-m0056_5p,Mar-F-3-m0135_5p,Mar-F-3-m0040_5p,Mar-F-3-m0102_5p,Mar-F-3-m0168_5p,Mar-F-3-m0144_5p,Mar-F-3-m0086_5p,Mar-F-1-m0031_5p,Mar-S-3-m0031_5p,Mar-S-2-m0050_5p,Mar-S-3-m0049_5p,Mar-F-3-m0028_5p,Mar-F-2-m0045_5p,Mar-F-3-m0051_5p,Mar-F-2-m0075_5p,Mar-S-2-m0032_5p,Mar-F-3-m0054_5p,Mar-F-3-m0119_5p,Mar-F-3-m0174_5p,Mar-F-3-m0207_5p]
>ES821381 ES821381:1:726:+	[Mar-F-2-m0009_5p,Mar-F-2-m0006_5p,Mar-F-2-m0008_5p,Mar-F-2-m0007_5p]
>TC242410 TC242410:1:943:+	[Mar-F-2-m0026_5p,Mar-S-1-m0123_5p,Mar-F-3-m0151_5p,Mar-S-1-m0060_5p,Mar-S-3-m0016_5p,Mar-S-1-m0017_5p,Mar-F-3-m0024_5p,Mar-S-2-m0017_5p,Mar-F-1-m0018_5p,Mar-F-3-m0077_5p,Mar-F-3-m0157_5p,Mar-S-1-m0118_5p]
>DR460823 DR460823:1:504:+	[Mar-F-2-m0026_5p,Mar-S-1-m0123_5p,Mar-F-3-m0151_5p,Mar-S-1-m0060_5p,Mar-S-3-m0016_5p,Mar-S-1-m0017_5p,Mar-F-3-m0024_5p,Mar-S-2-m0017_5p,Mar-F-1-m0018_5p,Mar-F-3-m0077_5p,Mar-F-3-m0157_5p,Mar-S-1-m0118_5p]
>ES812008 ES812008:1:1383:+	[Mar-F-3-m0035_5p,Mar-F-3-m0194_5p]
>TC251617 TC251617:1:1334:+	[Mar-F-3-m0056_5p]
>TC272744 TC272744:1:1890:+	[Mar-F-3-m0176_3p,Mar-F-3-m0075_3p,Mar-F-3-m0127_3p]
>TC249135 TC249135:1:1330:+	[Mar-F-3-m0176_3p,Mar-F-3-m0075_3p,Mar-F-3-m0127_3p]
>DT465446 DT465446:1:801:+	[Mar-F-3-m0176_3p,Mar-F-3-m0075_3p,Mar-F-3-m0127_3p]
>TC278329 TC278329:1:1221:+	[Mar-F-3-m0188_5p,Mar-F-3-m0166_5p,Mar-F-3-m0169_3p,Mar-F-3-m0139_5p,Mar-F-2-m0074_5p,Mar-F-3-m0162_5p,Mar-F-2-m0060_3p,Mar-F-3-m0079_5p,Mar-F-3-m0131_5p,Mar-F-3-m0143_3p,Mar-F-3-m0206_5p,Mar-F-3-m0187_5p,Mar-F-2-m0059_3p,Mar-F-3-m0031_5p,Mar-F-3-m0090_5p,Mar-F-3-m0060_5p,Mar-F-3-m0083_3p,Mar-F-2-m0058_3p]
>TC268754 TC268754:1:1889:+	[Mar-F-3-m0188_5p,Mar-F-3-m0166_5p,Mar-F-3-m0169_3p,Mar-F-3-m0139_5p,Mar-F-2-m0074_5p,Mar-F-3-m0162_5p,Mar-F-2-m0060_3p,Mar-F-3-m0079_5p,Mar-F-3-m0131_5p,Mar-F-3-m0143_3p,Mar-F-3-m0206_5p,Mar-F-3-m0187_5p,Mar-F-2-m0059_3p,Mar-F-3-m0031_5p,Mar-F-3-m0090_5p,Mar-F-3-m0060_5p,Mar-F-3-m0083_3p,Mar-F-2-m0058_3p]
>TC246507 TC246507:1:1387:+	[Mar-F-3-m0188_5p,Mar-F-3-m0166_5p,Mar-F-3-m0169_3p,Mar-F-3-m0139_5p,Mar-F-2-m0074_5p,Mar-F-3-m0162_5p,Mar-F-2-m0060_3p,Mar-F-3-m0079_5p,Mar-F-3-m0131_5p,Mar-F-3-m0143_3p,Mar-F-3-m0206_5p,Mar-F-3-m0187_5p,Mar-F-2-m0059_3p,Mar-F-3-m0031_5p,Mar-F-3-m0090_5p,Mar-F-3-m0060_5p,Mar-F-3-m0083_3p,Mar-F-2-m0058_3p]
>TC246307 TC246307:1:954:+	[Mar-F-3-m0188_5p,Mar-F-3-m0166_5p,Mar-F-3-m0169_3p,Mar-F-3-m0139_5p,Mar-F-2-m0074_5p,Mar-F-3-m0162_5p,Mar-F-2-m0060_3p,Mar-F-3-m0079_5p,Mar-F-3-m0131_5p,Mar-F-3-m0143_3p,Mar-F-3-m0206_5p,Mar-F-3-m0187_5p,Mar-F-2-m0059_3p,Mar-F-3-m0031_5p,Mar-F-3-m0090_5p,Mar-F-3-m0060_5p,Mar-F-3-m0083_3p,Mar-F-2-m0058_3p]
>TC253510 TC253510:1:1421:+	[Mar-F-3-m0203_5p,Mar-F-2-m0071_5p,Mar-S-3-m0046_5p]
>TC244257 TC244257:1:1293:+	[Mar-F-3-m0203_5p,Mar-F-2-m0071_5p,Mar-S-3-m0046_5p]
>ES809037 ES809037:1:1220:+	[Mar-F-3-m0203_5p,Mar-F-2-m0071_5p,Mar-S-3-m0046_5p]
>TC249809 TC249809:1:652:+	[Mar-S-1-m0067_3p,Mar-F-3-m0153_3p,Mar-F-3-m0050_3p,Mar-F-3-m0125_3p,Mar-S-1-m0098_3p,Mar-S-1-m0033_3p,Mar-S-1-m0120_3p,Mar-S-1-m0043_3p,Mar-F-3-m0043_3p,Mar-F-3-m0171_3p,Mar-F-3-m0088_3p,Mar-S-1-m0040_3p,Mar-F-3-m0055_3p,Mar-S-1-m0134_3p]
>TC242901 TC242901:1:784:+	[Mar-S-1-m0067_3p,Mar-F-3-m0153_3p,Mar-F-3-m0050_3p,Mar-F-3-m0125_3p,Mar-S-1-m0098_3p,Mar-S-1-m0033_3p,Mar-S-1-m0120_3p,Mar-S-1-m0043_3p,Mar-F-3-m0043_3p,Mar-F-3-m0171_3p,Mar-F-3-m0088_3p,Mar-S-1-m0040_3p,Mar-F-3-m0055_3p,Mar-S-1-m0134_3p]
>TC280058 TC280058:1:573:+	[Mar-S-1-m0068_5p,Mar-F-3-m0071_5p,Mar-S-1-m0055_5p,Mar-F-3-m0068_5p,Mar-F-3-m0123_5p,Mar-S-1-m0135_5p,Mar-F-3-m0032_5p,Mar-S-1-m0095_5p,Mar-F-3-m0132_5p,Mar-S-1-m0103_5p,Mar-S-1-m0053_5p,Mar-S-1-m0096_5p,Mar-F-3-m0033_5p,Mar-F-3-m0089_5p,Mar-S-1-m0023_5p,Mar-F-3-m0172_5p,Mar-S-1-m0024_5p,Mar-F-3-m0072_5p,Mar-F-3-m0122_5p,Mar-S-1-m0056_5p]
>TC265318 TC265318:1:762:+	[Mar-S-1-m0068_5p,Mar-F-3-m0071_5p,Mar-S-1-m0055_5p,Mar-F-3-m0068_5p,Mar-F-3-m0123_5p,Mar-S-1-m0135_5p,Mar-F-3-m0032_5p,Mar-S-1-m0095_5p,Mar-F-3-m0132_5p,Mar-S-1-m0103_5p,Mar-S-1-m0053_5p,Mar-S-1-m0096_5p,Mar-F-3-m0033_5p,Mar-F-3-m0089_5p,Mar-S-1-m0023_5p,Mar-F-3-m0172_5p,Mar-S-1-m0024_5p,Mar-F-3-m0072_5p,Mar-F-3-m0122_5p,Mar-S-1-m0056_5p]
>TC250028 TC250028:1:1352:+	[Mar-S-1-m0068_5p,Mar-F-3-m0071_5p,Mar-S-1-m0055_5p,Mar-F-3-m0068_5p,Mar-F-3-m0123_5p,Mar-S-1-m0135_5p,Mar-F-3-m0032_5p,Mar-S-1-m0095_5p,Mar-F-3-m0132_5p,Mar-S-1-m0103_5p,Mar-S-1-m0053_5p,Mar-S-1-m0096_5p,Mar-F-3-m0033_5p,Mar-F-3-m0089_5p,Mar-S-1-m0023_5p,Mar-F-3-m0172_5p,Mar-S-1-m0024_5p,Mar-F-3-m0072_5p,Mar-F-3-m0122_5p,Mar-S-1-m0056_5p]
>TC249319 TC249319:1:1184:+	[Mar-S-1-m0068_5p,Mar-F-3-m0071_5p,Mar-S-1-m0055_5p,Mar-F-3-m0068_5p,Mar-F-3-m0123_5p,Mar-S-1-m0135_5p,Mar-F-3-m0032_5p,Mar-S-1-m0095_5p,Mar-F-3-m0132_5p,Mar-S-1-m0103_5p,Mar-S-1-m0053_5p,Mar-S-1-m0096_5p,Mar-F-3-m0033_5p,Mar-F-3-m0089_5p,Mar-S-1-m0023_5p,Mar-F-3-m0172_5p,Mar-S-1-m0024_5p,Mar-F-3-m0072_5p,Mar-F-3-m0122_5p,Mar-S-1-m0056_5p]
>TC248012 TC248012:1:1510:+	[Mar-S-1-m0068_5p,Mar-F-3-m0071_5p,Mar-S-1-m0055_5p,Mar-F-3-m0068_5p,Mar-F-3-m0123_5p,Mar-S-1-m0135_5p,Mar-F-3-m0032_5p,Mar-S-1-m0095_5p,Mar-F-3-m0132_5p,Mar-S-1-m0103_5p,Mar-S-1-m0053_5p,Mar-S-1-m0096_5p,Mar-F-3-m0033_5p,Mar-F-3-m0089_5p,Mar-S-1-m0023_5p,Mar-F-3-m0172_5p,Mar-S-1-m0024_5p,Mar-F-3-m0072_5p,Mar-F-3-m0122_5p,Mar-S-1-m0056_5p]
>TC237085 TC237085:1:1783:+	[Mar-S-1-m0068_5p,Mar-F-3-m0071_5p,Mar-S-1-m0055_5p,Mar-F-3-m0068_5p,Mar-F-3-m0123_5p,Mar-S-1-m0135_5p,Mar-F-3-m0032_5p,Mar-S-1-m0095_5p,Mar-F-3-m0132_5p,Mar-S-1-m0103_5p,Mar-S-1-m0053_5p,Mar-S-1-m0096_5p,Mar-F-3-m0033_5p,Mar-F-3-m0089_5p,Mar-S-1-m0023_5p,Mar-F-3-m0172_5p,Mar-S-1-m0024_5p,Mar-F-3-m0072_5p,Mar-F-3-m0122_5p,Mar-S-1-m0056_5p]
>TC233472 TC233472:1:1457:+	[Mar-S-1-m0068_5p,Mar-F-3-m0071_5p,Mar-S-1-m0055_5p,Mar-F-3-m0068_5p,Mar-F-3-m0123_5p,Mar-S-1-m0135_5p,Mar-F-3-m0032_5p,Mar-S-1-m0095_5p,Mar-F-3-m0132_5p,Mar-S-1-m0103_5p,Mar-S-1-m0053_5p,Mar-S-1-m0096_5p,Mar-F-3-m0033_5p,Mar-F-3-m0089_5p,Mar-S-1-m0023_5p,Mar-F-3-m0172_5p,Mar-S-1-m0024_5p,Mar-F-3-m0072_5p,Mar-F-3-m0122_5p,Mar-S-1-m0056_5p]
>ES804762 ES804762:1:1277:+	[Mar-S-1-m0068_5p,Mar-F-3-m0071_5p,Mar-S-1-m0055_5p,Mar-F-3-m0068_5p,Mar-F-3-m0123_5p,Mar-S-1-m0135_5p,Mar-F-3-m0032_5p,Mar-S-1-m0095_5p,Mar-F-3-m0132_5p,Mar-S-1-m0103_5p,Mar-S-1-m0053_5p,Mar-S-1-m0096_5p,Mar-F-3-m0033_5p,Mar-F-3-m0089_5p,Mar-S-1-m0023_5p,Mar-F-3-m0172_5p,Mar-S-1-m0024_5p,Mar-F-3-m0072_5p,Mar-F-3-m0122_5p,Mar-S-1-m0056_5p]
>TC270675 TC270675:1:782:+	[Mar-S-1-m0068_5p,Mar-F-3-m0071_5p,Mar-S-1-m0055_5p,Mar-F-3-m0068_5p,Mar-F-3-m0123_5p,Mar-S-1-m0135_5p,Mar-F-3-m0032_5p,Mar-S-1-m0095_5p,Mar-F-3-m0132_5p,Mar-S-1-m0103_5p,Mar-S-1-m0053_5p,Mar-S-1-m0096_5p,Mar-F-3-m0033_5p,Mar-F-3-m0089_5p,miR169,Mar-S-1-m0023_5p,Mar-F-3-m0172_5p,Mar-S-1-m0024_5p,Mar-F-3-m0072_5p,Mar-F-3-m0122_5p,Mar-S-1-m0056_5p]
>TC270604 TC270604:1:772:+	[Mar-S-1-m0068_5p,Mar-F-3-m0071_5p,Mar-S-1-m0055_5p,Mar-F-3-m0068_5p,Mar-F-3-m0123_5p,Mar-S-1-m0135_5p,Mar-F-3-m0032_5p,Mar-S-1-m0095_5p,Mar-F-3-m0132_5p,Mar-S-1-m0103_5p,Mar-S-1-m0053_5p,Mar-S-1-m0096_5p,Mar-F-3-m0033_5p,Mar-F-3-m0089_5p,miR169,Mar-S-1-m0023_5p,Mar-F-3-m0172_5p,Mar-S-1-m0024_5p,Mar-F-3-m0072_5p,Mar-F-3-m0122_5p,Mar-S-1-m0056_5p]
>TC239324 TC239324:1:1483:+	[Mar-S-1-m0068_5p,miR399,Mar-F-3-m0071_5p,Mar-S-1-m0055_5p,Mar-F-3-m0068_5p,Mar-F-3-m0123_5p,Mar-S-1-m0135_5p,Mar-F-3-m0032_5p,Mar-S-1-m0095_5p,Mar-F-3-m0132_5p,Mar-S-1-m0103_5p,Mar-S-1-m0053_5p,Mar-S-1-m0096_5p,Mar-F-3-m0033_5p,Mar-F-3-m0089_5p,Mar-S-1-m0023_5p,Mar-F-3-m0172_5p,Mar-S-1-m0024_5p,Mar-F-3-m0072_5p,Mar-F-3-m0122_5p,Mar-S-1-m0056_5p]
>TC267994 TC267994:1:1205:+	[Mar-S-1-m0089_3p,Mar-F-3-m0201_3p,Mar-F-3-m0115_3p,Mar-S-1-m0162_3p,Mar-S-3-m0027_3p,Mar-S-3-m0044_3p]
>TC277353 TC277353:1:819:+	[Mar-S-2-m0012_3p,Mar-S-2-m0013_3p,Mar-F-2-m0076_3p,Mar-F-2-m0015_3p,Mar-F-2-m0014_3p,Mar-S-2-m0052_3p]
>TC267154 TC267154:1:464:+	[Mar-S-2-m0031_3p,Mar-F-3-m0118_3p,Mar-S-1-m0093_3p,Mar-S-3-m0030_3p,Mar-F-1-m0030_3p,Mar-F-2-m0044_3p]
>TC266681 TC266681:1:966:+	[Mar-S-2-m0037_5p,Mar-S-3-m0035_5p,Mar-S-3-m0036_5p,Mar-F-1-m0039_5p,Mar-S-2-m0036_5p,Mar-F-2-m0052_5p,Mar-F-1-m0038_5p]
>AI727415 AI727415:1:600:+	[Mar-S-2-m0037_5p,Mar-S-3-m0035_5p,Mar-S-3-m0036_5p,Mar-F-1-m0039_5p,Mar-S-2-m0036_5p,Mar-F-2-m0052_5p,Mar-F-1-m0038_5p]
>TC269108 TC269108:1:1685:+	[Mar-S-2-m0037_5p,Mar-S-3-m0036_5p,Mar-F-1-m0039_5p,Mar-F-2-m0052_5p]
>GR708796 GR708796:1:787:+	[Mar-S-2-m0037_5p,Mar-S-3-m0036_5p,Mar-F-1-m0039_5p,Mar-F-2-m0052_5p]
>ES809349 ES809349:1:1107:+	[Mar-S-2-m0037_5p,Mar-S-3-m0036_5p,Mar-F-1-m0039_5p,Mar-F-2-m0052_5p]
>DW508727 DW508727:1:673:+	[Mar-S-2-m0043_3p]
>TC247488 TC247488:1:1305:+	[Mar-S-2-m0051_3p]
>ES798882 ES798882:1:1239:+	[Mar-S-2-m0051_3p]
>TC250345 TC250345:1:1263:+	[Mar-S-3-m0035_5p,Mar-S-2-m0036_5p,Mar-F-1-m0038_5p]
>TC249247 TC249247:1:1292:+	[Mar-S-3-m0035_5p,Mar-S-2-m0036_5p,Mar-F-1-m0038_5p]
>TC234363 TC234363:1:1274:+	[Mar-S-3-m0035_5p,Mar-S-2-m0036_5p,Mar-F-1-m0038_5p]
>TC231537 TC231537:1:1413:+	[Mar-S-3-m0035_5p,Mar-S-2-m0036_5p,Mar-F-1-m0038_5p]
>TC229971 TC229971:1:1233:+	[Mar-S-3-m0035_5p,Mar-S-2-m0036_5p,Mar-F-1-m0038_5p]
>EX172555 EX172555:1:810:+	[Mar-S-3-m0035_5p,Mar-S-2-m0036_5p,Mar-F-1-m0038_5p]
>ES812469 ES812469:1:1297:+	[Mar-S-3-m0035_5p,Mar-S-2-m0036_5p,Mar-F-1-m0038_5p]
>TC271846 TC271846:1:589:+	[miR854,Mar-F-3-m0203_5p,Mar-F-2-m0071_5p,Mar-S-3-m0046_5p]
>DR461943 DR461943:1:867:+	[miR854,Mar-F-3-m0203_5p,Mar-F-2-m0071_5p,Mar-S-3-m0046_5p]
