# Supplementary material for: Comparative expression profiling of miRNA during anther development in genetic male sterile and wild type cotton
Source: BMC Plant Biol. 2013 Apr 19;13:66. doi: 10.1186/1471-2229-13-66 (PMC3639194; doi:10.1186/1471-2229-13-66)
Supplement: Additional file 7 — The significant sites on the t-plots. [file 1471-2229-13-66-S7.xlsx]

## Sheet: Sheet1
Supplemental file 7.The significant sites on the t-plots.0: insignificant site, 1: significant site.The first column of figures represent cDNA positions,the second column of figures represent the normalized abundance in cDNA positions.
>TC238023 TC238023:1:944:+	[miR156]
1	1.2295	0
23	3.6884	0
43	0.4098	0
45	0.8196	0
49	0.8196	0
62	0.4098	0
63	1.2295	0
64	0.8196	0
66	1.6393	0
68	0.4098	0
69	0.4098	0
71	0.4098	0
72	0.8196	0
75	0.8196	0
77	1.6393	0
79	0.4098	0
82	0.8196	0
83	2.8687	0
84	0.8196	0
85	0.4098	0
86	2.8687	0
87	0.4098	0
89	0.4098	0
90	0.4098	0
93	0.4098	0
94	0.8196	0
95	0.4098	0
101	0.4098	0
102	1.2295	0
107	0.4098	0
108	0.4098	0
110	0.8196	0
120	0.8196	0
121	0.4098	0
123	1.2295	0
127	0.4098	0
129	0.8196	0
161	0.4098	0
163	0.4098	0
167	0.8196	0
168	2.4589	0
181	0.4098	0
213	1.2295	0
217	0.4098	0
218	0.4098	0
222	0.4098	0
224	0.4098	0
227	1.2295	0
228	0.4098	0
229	0.4098	0
234	0.8196	0
245	0.4098	0
249	0.4098	0
261	0.8196	0
263	0.8196	0
285	0.4098	0
297	0.4098	0
337	0.4098	0
339	0.8196	0
340	0.4098	0
346	0.4098	0
349	0.4098	0
360	0.4098	0
370	0.4098	0
371	0.8196	0
372	1.2295	0
373	0.8196	0
380	0.4098	0
387	0.4098	0
395	0.4098	0
399	0.4098	0
402	0.4098	0
403	1.6393	0
412	0.4098	0
413	0.4098	0
414	0.4098	0
436	0.4098	0
446	0.4098	0
449	0.4098	0
454	0.4098	0
479	1.2295	0
486	0.4098	0
492	0.8196	0
502	0.4098	0
505	0.4098	0
513	0.4098	0
526	1.2295	0
546	0.4098	0
554	0.4098	0
572	0.4098	0
583	0.4098	0
592	0.4098	0
594	0.4098	0
598	0.4098	0
599	0.4098	0
612	0.4098	0
617	0.4098	0
627	0.4098	0
647	40.5721	1
648	2.4589	0
651	0.4098	0
667	0.4098	0
673	0.4098	0
693	0.4098	0
694	0.4098	0
711	0.8196	0
720	0.4098	0
725	0.4098	0
735	0.4098	0
760	0.4098	0
766	0.4098	0
767	0.4098	0
777	0.4098	0
778	0.4098	0
781	0.4098	0
786	0.4098	0
805	0.4098	0
809	0.4098	0
>TC237127 TC237127:1:3062:+	[miR166]
50	0.4098	0
200	0.4098	0
213	0.8196	0
396	0.4098	0
410	0.4098	0
423	0.4098	0
450	0.4098	0
451	0.8196	0
461	0.4098	0
463	0.4098	0
482	0.4098	0
496	0.4098	0
506	1.2295	0
510	0.4098	0
540	0.4098	0
617	0.4098	0
623	0.4098	0
660	0.4098	0
662	0.4098	0
665	1.2295	0
715	0.4098	0
737	0.4098	0
742	0.4098	0
760	0.4098	0
786	0.4098	0
787	0.4098	0
806	0.4098	0
807	0.4098	0
810	0.4098	0
821	0.8196	0
826	0.8196	0
844	0.4098	0
881	0.8196	0
888	0.8196	0
890	0.8196	0
891	0.4098	0
898	0.4098	0
901	0.4098	0
920	0.4098	0
936	0.4098	0
939	0.8196	0
951	0.4098	0
956	0.8196	0
959	0.4098	0
983	0.8196	0
988	1.2295	0
989	0.4098	0
991	0.4098	0
1008	12.7044	1
1010	1.2295	0
1017	0.8196	0
1069	0.4098	0
1078	1.6393	0
1079	0.4098	0
1081	0.4098	0
1082	0.4098	0
1083	0.8196	0
1087	0.4098	0
1088	0.8196	0
1090	0.8196	0
1094	1.2295	0
1097	0.8196	0
1098	1.2295	0
1117	0.8196	0
1118	0.4098	0
1129	0.4098	0
1167	0.4098	0
1168	0.4098	0
1169	0.4098	0
1191	0.4098	0
1201	0.8196	0
1204	1.6393	0
1205	2.0491	0
1206	1.2295	0
1207	0.4098	0
1237	1.2295	0
1239	0.8196	0
1240	1.2295	0
1241	0.8196	0
1243	0.8196	0
1245	0.8196	0
1247	0.4098	0
1272	0.4098	0
1333	0.4098	0
1358	0.4098	0
1359	1.2295	0
1362	1.2295	0
1363	0.4098	0
1364	0.8196	0
1371	1.2295	0
1372	0.8196	0
1376	1.6393	0
1377	0.8196	0
1379	0.4098	0
1380	0.4098	0
1381	0.8196	0
1382	1.6393	0
1384	1.6393	0
1385	1.6393	0
1386	0.8196	0
1387	0.8196	0
1388	0.8196	0
1389	0.4098	0
1393	0.8196	0
1394	0.8196	0
1395	2.4589	0
1396	0.8196	0
1397	1.2295	0
1399	0.4098	0
1400	1.2295	0
1401	0.4098	0
1402	0.4098	0
1404	0.4098	0
1405	0.4098	0
1406	1.6393	0
1407	0.4098	0
1428	4.0982	0
1430	0.4098	0
1434	0.4098	0
1448	0.4098	0
1450	0.4098	0
1452	0.4098	0
1455	0.4098	0
1458	0.8196	0
1473	0.4098	0
1480	0.4098	0
1484	0.4098	0
1488	1.2295	0
1503	4.0982	0
1504	7.7866	0
1505	7.3767	0
1506	4.508	0
1507	0.4098	0
1583	0.8196	0
1607	0.4098	0
1612	0.4098	0
1613	0.8196	0
1634	0.4098	0
1644	0.4098	0
1646	0.4098	0
1648	0.4098	0
1656	0.4098	0
1664	0.4098	0
1678	1.2295	0
1679	1.2295	0
1680	1.2295	0
1682	0.4098	0
1683	2.0491	0
1684	2.4589	0
1685	0.4098	0
1708	0.4098	0
1792	0.4098	0
1795	1.2295	0
1797	3.2786	0
1798	1.6393	0
1801	0.4098	0
1802	0.4098	0
1807	0.4098	0
1809	0.4098	0
1810	0.8196	0
1812	1.2295	0
1860	0.4098	0
1879	0.4098	0
1906	0.4098	0
1910	0.4098	0
1933	0.8196	0
1935	0.8196	0
1936	0.4098	0
1937	0.8196	0
1952	0.4098	0
1953	0.8196	0
1957	0.4098	0
1962	0.4098	0
1966	0.4098	0
1967	0.4098	0
1983	0.4098	0
1985	0.8196	0
2005	0.4098	0
2014	0.4098	0
2064	0.4098	0
2091	0.4098	0
2093	0.8196	0
2095	0.4098	0
2096	0.4098	0
2150	0.4098	0
2175	0.4098	0
2202	0.4098	0
2211	0.8196	0
2242	0.8196	0
2277	0.4098	0
2341	1.2295	0
2343	0.8196	0
2344	0.4098	0
2345	0.4098	0
2358	0.4098	0
2393	0.4098	0
2489	0.4098	0
2530	0.4098	0
2547	0.4098	0
2554	0.4098	0
2556	0.4098	0
2574	0.4098	0
2598	0.4098	0
2599	0.8196	0
2602	0.4098	0
2603	0.4098	0
2604	0.4098	0
2620	0.4098	0
2629	0.4098	0
2763	0.4098	0
2777	0.4098	0
2803	0.4098	0
2849	0.4098	0
2855	0.8196	0
2936	0.4098	0
2939	0.4098	0
2950	0.8196	0
2952	0.4098	0
2953	0.4098	0
>TC256045 TC256045:1:1355:+	[miR167]
573	0.8196	0
574	3.6884	0
575	2.8687	0
576	3.2786	0
577	0.4098	0
578	4.0982	0
579	1.6393	0
580	0.4098	0
581	0.4098	0
582	1.2295	0
583	0.8196	0
584	2.4589	0
585	1.6393	0
586	0.8196	0
587	0.8196	0
588	0.8196	0
591	1.2295	0
593	3.2786	0
594	1.2295	0
595	0.8196	0
596	0.4098	0
597	0.4098	0
598	1.2295	0
599	0.8196	0
602	1.6393	0
644	0.4098	0
645	1.2295	0
647	0.4098	0
648	0.4098	0
649	1.2295	0
651	0.4098	0
653	1.6393	0
654	0.4098	0
655	0.4098	0
656	0.4098	0
660	0.8196	0
662	0.8196	0
664	0.4098	0
667	0.8196	0
671	1.6393	0
672	2.4589	0
684	0.4098	0
685	0.4098	0
710	0.8196	0
711	1.2295	0
712	1.2295	0
713	0.8196	0
714	2.0491	0
715	2.0491	0
716	0.8196	0
717	0.8196	0
718	1.2295	0
719	0.4098	0
720	0.8196	0
744	3.6884	0
745	0.8196	0
747	0.8196	0
748	1.6393	0
749	0.4098	0
750	0.8196	0
751	1.2295	0
754	4.0982	0
755	3.6884	0
756	6.9669	0
757	19.2615	1
758	5.3276	0
759	0.8196	0
760	0.8196	0
761	0.4098	0
762	0.8196	0
763	1.6393	0
764	1.6393	0
766	1.2295	0
768	2.4589	0
769	3.2786	0
770	0.4098	0
772	1.6393	0
773	0.8196	0
774	0.8196	0
775	2.4589	0
778	0.8196	0
781	0.4098	0
782	1.2295	0
783	1.6393	0
784	3.6884	0
785	4.508	0
786	2.0491	0
787	0.4098	0
788	0.8196	0
793	0.4098	0
794	1.2295	0
795	0.4098	0
800	1.2295	0
801	0.4098	0
802	1.2295	0
808	1.2295	0
809	0.4098	0
811	1.2295	0
814	0.4098	0
815	0.4098	0
826	0.4098	0
827	0.4098	0
829	1.2295	0
831	1.6393	0
832	1.2295	0
834	0.4098	0
836	0.8196	0
838	1.2295	0
839	0.4098	0
840	0.8196	0
841	2.0491	0
842	0.8196	0
843	2.0491	0
844	2.8687	0
845	2.0491	0
846	1.2295	0
847	1.2295	0
848	0.8196	0
850	253.678	1
851	0.4098	0
852	0.4098	0
853	0.8196	0
854	0.4098	0
855	0.4098	0
858	0.8196	0
859	21.7204	1
860	0.4098	0
861	0.8196	0
862	2.4589	0
863	0.8196	0
864	1.2295	0
865	0.4098	0
867	1.2295	0
868	3.2786	0
869	0.4098	0
870	2.0491	0
871	0.4098	0
873	0.4098	0
874	0.8196	0
876	2.4589	0
877	0.8196	0
878	2.4589	0
879	0.4098	0
880	8.6062	0
881	4.508	0
882	22.9499	1
883	13.1142	1
884	27.8677	1
885	4.508	0
887	0.8196	0
888	0.8196	0
889	1.6393	0
890	1.2295	0
893	0.8196	0
895	0.4098	0
896	0.4098	0
897	0.8196	0
898	2.4589	0
899	0.8196	0
900	1.2295	0
901	2.0491	0
902	0.8196	0
903	2.4589	0
904	5.3276	0
905	1.2295	0
906	2.4589	0
908	0.8196	0
909	2.4589	0
912	2.4589	0
913	2.0491	0
916	0.4098	0
919	0.8196	0
921	1.6393	0
922	3.2786	0
923	3.6884	0
925	0.4098	0
927	0.4098	0
928	1.6393	0
931	0.4098	0
932	2.4589	0
933	2.0491	0
934	0.4098	0
935	0.8196	0
936	0.4098	0
937	0.8196	0
938	0.4098	0
939	1.6393	0
940	2.0491	0
941	2.0491	0
942	0.4098	0
943	1.6393	0
944	27.4579	1
945	0.4098	0
946	3.2786	0
947	8.1964	0
948	4.9178	0
949	0.8196	0
950	0.8196	0
951	1.6393	0
953	2.4589	0
954	1.2295	0
955	1.6393	0
958	0.4098	0
959	1.2295	0
960	0.8196	0
962	3.2786	0
963	0.8196	0
964	3.2786	0
969	0.4098	0
970	0.8196	0
971	0.8196	0
972	1.6393	0
973	1.2295	0
974	0.4098	0
976	0.4098	0
977	0.8196	0
978	2.0491	0
979	1.2295	0
980	4.508	0
981	1.6393	0
982	0.8196	0
985	1.2295	0
986	0.4098	0
988	4.9178	0
989	3.2786	0
991	0.8196	0
993	0.8196	0
997	2.8687	0
998	0.4098	0
1000	0.4098	0
1001	0.4098	0
1002	1.2295	0
1003	0.4098	0
1005	0.8196	0
1006	0.4098	0
1008	0.8196	0
1009	1.6393	0
1010	1.6393	0
1011	0.4098	0
1012	0.8196	0
1013	3.2786	0
1014	0.4098	0
1015	0.4098	0
1016	0.4098	0
1017	1.6393	0
1018	2.8687	0
1019	1.6393	0
1021	0.8196	0
1022	1.2295	0
1023	0.8196	0
1024	1.6393	0
1025	2.0491	0
1026	0.4098	0
1027	5.3276	0
1029	2.0491	0
1030	2.0491	0
1031	1.2295	0
1033	2.4589	0
1034	1.6393	0
1035	2.4589	0
1036	7.3767	0
1038	10.6553	1
1039	0.4098	0
1041	0.8196	0
1045	0.4098	0
1046	0.8196	0
1047	1.6393	0
1048	3.6884	0
1049	0.4098	0
1053	0.4098	0
1054	0.8196	0
1055	1.2295	0
1056	0.4098	0
1057	0.4098	0
1059	1.2295	0
1060	3.2786	0
1061	1.2295	0
1062	0.4098	0
1063	1.6393	0
1064	0.8196	0
1065	1.6393	0
1066	1.6393	0
1067	2.4589	0
1068	0.4098	0
1069	8.1964	0
1070	1.2295	0
1071	3.2786	0
1072	1.2295	0
1073	1.2295	0
1074	0.8196	0
1075	0.8196	0
1076	0.8196	0
1077	0.4098	0
1078	1.2295	0
1079	0.8196	0
1080	7.7866	0
1081	0.8196	0
1082	1.6393	0
1083	3.2786	0
1084	3.2786	0
1086	2.0491	0
1087	0.8196	0
1088	0.4098	0
1089	2.4589	0
1090	0.4098	0
1091	3.2786	0
1092	4.9178	0
1093	2.4589	0
1094	1.2295	0
1095	2.4589	0
1097	1.2295	0
1098	8.6062	0
1099	15.1633	1
1100	0.8196	0
1101	3.6884	0
1102	1.2295	0
1103	0.8196	0
1104	1.2295	0
1105	0.8196	0
1108	0.8196	0
1110	3.2786	0
1111	0.4098	0
1113	1.2295	0
1114	1.6393	0
1116	0.8196	0
1123	2.8687	0
1124	3.2786	0
1125	1.6393	0
1126	2.4589	0
1128	0.8196	0
1129	2.4589	0
1130	1.6393	0
1131	2.8687	0
1132	3.6884	0
1133	0.4098	0
1134	1.6393	0
1135	0.4098	0
1136	0.4098	0
1137	1.2295	0
1138	1.2295	0
1139	0.8196	0
1140	1.2295	0
1141	1.2295	0
1142	12.2946	1
1143	6.1473	0
1144	0.4098	0
1145	1.2295	0
1146	0.4098	0
1147	2.0491	0
1149	0.4098	0
1150	0.4098	0
1152	0.4098	0
1153	0.8196	0
1154	0.4098	0
1155	0.8196	0
1157	0.8196	0
1162	0.8196	0
1166	1.2295	0
1167	0.4098	0
1168	0.4098	0
1170	0.4098	0
1172	0.8196	0
1173	1.2295	0
1174	1.2295	0
1175	0.4098	0
1177	0.4098	0
1179	0.4098	0
1181	0.4098	0
1184	0.4098	0
1186	0.8196	0
1187	0.4098	0
1188	1.6393	0
1189	1.2295	0
1190	0.4098	0
1191	2.0491	0
1192	2.8687	0
1193	0.4098	0
1194	0.8196	0
1195	2.0491	0
1196	8.6062	0
1197	1.6393	0
1198	2.4589	0
1199	1.6393	0
1203	1.6393	0
1204	1.6393	0
1205	0.4098	0
1206	0.8196	0
1208	1.6393	0
1211	0.4098	0
1212	1.2295	0
1214	3.2786	0
1215	0.8196	0
1216	0.4098	0
1223	0.8196	0
1229	0.8196	0
1231	2.0491	0
1232	0.4098	0
1233	4.508	0
1234	2.0491	0
1235	3.6884	0
1236	5.3276	0
1237	2.8687	0
1238	3.2786	0
1239	4.0982	0
1240	0.8196	0
1241	9.016	0
1242	26.2284	1
1243	6.9669	0
1244	2.4589	0
1245	1.2295	0
1247	0.4098	0
1248	1.2295	0
1249	2.4589	0
1250	0.8196	0
1255	0.4098	0
1256	0.4098	0
1257	0.8196	0
1258	1.2295	0
1259	1.2295	0
1261	0.4098	0
1266	0.4098	0
1271	0.8196	0
1272	0.4098	0
1285	0.4098	0
1287	0.4098	0
1288	1.2295	0
1289	2.4589	0
1290	1.2295	0
1292	0.4098	0
1293	0.4098	0
1296	0.8196	0
1297	0.8196	0
1299	0.8196	0
1302	0.8196	0
1303	0.4098	0
1304	0.4098	0
1307	0.4098	0
1308	0.8196	0
1311	0.8196	0
>TC275039 TC275039:1:1237:+	[miR172]
8	0.4098	0
37	0.4098	0
51	0.4098	0
81	0.4098	0
86	0.4098	0
103	0.8196	0
131	0.4098	0
149	0.8196	0
173	0.4098	0
178	0.4098	0
182	0.4098	0
240	0.8196	0
241	0.4098	0
245	0.4098	0
316	0.8196	0
317	0.4098	0
318	0.4098	0
329	0.8196	0
331	0.4098	0
354	0.4098	0
357	0.8196	0
466	0.4098	0
625	0.4098	0
709	1.2295	0
782	0.4098	0
788	0.4098	0
795	0.4098	0
804	0.4098	0
806	322.528	1
807	0.4098	0
817	0.4098	0
826	0.4098	0
827	0.8196	0
828	0.4098	0
830	0.4098	0
832	1.6393	0
835	0.4098	0
840	0.4098	0
848	0.4098	0
849	0.8196	0
850	0.4098	0
851	0.4098	0
867	0.4098	0
868	0.4098	0
897	0.4098	0
917	0.4098	0
921	0.8196	0
925	0.4098	0
929	0.4098	0
941	0.4098	0
955	0.4098	0
964	1.2295	0
971	0.4098	0
977	0.8196	0
978	0.4098	0
999	0.8196	0
1004	0.8196	0
1006	0.4098	0
1008	2.4589	0
1009	1.2295	0
1011	3.6884	0
1012	0.8196	0
1013	0.4098	0
1021	1.2295	0
1023	0.4098	0
1040	0.4098	0
1056	0.8196	0
1063	1.2295	0
1067	0.4098	0
1070	0.4098	0
1083	0.4098	0
1157	0.4098	0
>TC280456 TC280456:1:1292:+	[miR396]
1	2.0491	0
4	0.8196	0
6	0.8196	0
7	5.7375	0
8	3.2786	0
9	4.9178	0
10	4.9178	0
11	0.4098	0
35	6.9669	0
36	18.8517	1
37	14.3437	0
38	7.3767	0
39	9.8357	0
40	9.8357	0
41	14.7535	0
42	9.016	0
43	5.7375	0
44	4.0982	0
45	9.016	0
46	15.9829	0
47	17.6222	0
48	20.9008	1
49	9.016	0
50	2.8687	0
53	1.6393	0
54	2.4589	0
55	6.5571	0
56	1.2295	0
57	1.6393	0
58	6.5571	0
59	2.8687	0
60	0.4098	0
61	0.8196	0
65	0.4098	0
66	4.0982	0
67	5.3276	0
68	6.5571	0
69	5.3276	0
70	3.6884	0
71	2.4589	0
72	8.6062	0
73	9.016	0
74	8.1964	0
75	11.8848	0
76	15.5731	0
77	5.7375	0
78	15.1633	0
79	10.6553	0
80	2.4589	0
81	1.2295	0
82	3.2786	0
83	2.8687	0
84	7.7866	0
85	10.6553	0
86	2.8687	0
87	7.3767	0
108	7.3767	0
109	8.1964	0
110	3.6884	0
111	6.9669	0
112	6.5571	0
127	12.7044	0
128	5.3276	0
129	4.0982	0
130	2.8687	0
131	1.6393	0
132	0.8196	0
133	2.0491	0
134	2.0491	0
135	4.0982	0
136	3.6884	0
137	1.2295	0
138	0.4098	0
139	1.6393	0
140	1.2295	0
141	1.6393	0
153	0.4098	0
154	0.4098	0
158	0.4098	0
159	1.6393	0
162	0.4098	0
172	0.4098	0
177	0.8196	0
180	0.4098	0
183	0.4098	0
187	0.8196	0
188	2.8687	0
190	1.2295	0
191	1.6393	0
192	0.8196	0
198	1.2295	0
200	0.4098	0
208	0.8196	0
213	0.8196	0
216	0.4098	0
217	0.8196	0
228	0.4098	0
234	0.4098	0
240	0.4098	0
243	0.4098	0
244	0.8196	0
246	0.8196	0
247	1.2295	0
249	0.4098	0
253	12.7044	0
254	4.9178	0
255	24.1793	1
256	28.2775	1
257	11.4749	0
258	14.3437	0
259	4.9178	0
260	2.4589	0
261	8.6062	0
262	9.016	0
263	12.2946	0
264	11.4749	0
265	15.1633	0
266	9.4258	0
267	8.6062	0
268	10.6553	0
269	6.1473	0
270	14.3437	0
271	18.032	0
309	5.7375	0
310	4.0982	0
311	10.6553	0
312	5.7375	0
313	6.5571	0
314	7.3767	0
315	5.7375	0
316	17.2124	0
317	24.5892	1
318	20.491	1
319	21.3106	1
320	8.6062	0
321	25.4088	1
322	12.7044	0
323	3.2786	0
324	5.7375	0
325	9.8357	0
326	15.5731	0
327	13.524	0
328	9.016	0
329	11.0651	0
330	2.4589	0
331	6.1473	0
332	1.6393	0
333	4.508	0
334	7.7866	0
335	10.2455	0
336	7.3767	0
337	17.2124	0
338	21.3106	1
339	36.4739	1
340	11.8848	0
341	11.8848	0
342	10.6553	0
343	11.8848	0
344	4.9178	0
345	3.2786	0
346	9.4258	0
347	13.1142	0
348	4.508	0
349	26.2284	1
350	20.9008	1
351	6.5571	0
352	3.6884	0
353	0.4098	0
354	7.3767	0
355	3.2786	0
356	4.0982	0
357	1.6393	0
358	5.7375	0
359	12.7044	0
360	10.2455	0
361	8.6062	0
362	3.2786	0
363	2.0491	0
364	3.6884	0
365	8.6062	0
366	8.6062	0
367	8.6062	0
368	3.2786	0
369	6.9669	0
370	10.2455	0
371	2.0491	0
372	0.8196	0
373	0.4098	0
374	1.2295	0
375	0.4098	0
376	2.4589	0
378	1.2295	0
379	1.6393	0
380	1.6393	0
382	4.508	0
383	1.2295	0
384	2.4589	0
385	2.4589	0
386	3.6884	0
387	2.8687	0
388	1.2295	0
389	3.2786	0
390	8.6062	0
391	7.7866	0
392	11.0651	0
393	8.1964	0
394	2.0491	0
395	4.0982	0
396	5.3276	0
397	1.6393	0
398	1.2295	0
399	2.8687	0
400	2.4589	0
401	0.8196	0
402	1.6393	0
403	3.2786	0
404	1.6393	0
410	2.4589	0
411	2.4589	0
412	1.2295	0
413	0.8196	0
414	0.8196	0
415	0.8196	0
416	0.4098	0
417	1.2295	0
418	0.4098	0
420	0.4098	0
421	0.8196	0
422	1.2295	0
423	1.2295	0
424	1.6393	0
425	0.8196	0
427	2.0491	0
428	1.6393	0
429	0.8196	0
430	5.7375	0
431	3.6884	0
432	10.6553	0
433	12.2946	0
434	5.3276	0
435	0.4098	0
436	2.0491	0
438	0.4098	0
439	2.8687	0
440	1.6393	0
441	1.6393	0
442	1.6393	0
443	2.0491	0
444	0.8196	0
445	2.4589	0
446	0.4098	0
447	2.8687	0
481	0.4098	0
482	7.7866	0
489	0.8196	0
491	0.4098	0
492	0.4098	0
499	0.8196	0
513	1.2295	0
533	0.4098	0
555	0.8196	0
559	2.8687	0
560	0.4098	0
561	1.6393	0
562	1.2295	0
564	0.4098	0
565	0.8196	0
567	0.8196	0
568	0.8196	0
569	1.6393	0
570	4.9178	0
571	9.016	0
572	6.5571	0
573	5.7375	0
574	10.2455	0
575	0.8196	0
577	2.0491	0
578	1.6393	0
579	0.4098	0
580	2.4589	0
581	2.4589	0
582	2.4589	0
583	0.8196	0
584	0.4098	0
585	1.2295	0
586	0.4098	0
587	2.4589	0
588	1.6393	0
589	5.7375	0
591	2.4589	0
592	0.8196	0
595	0.4098	0
596	0.4098	0
601	0.4098	0
603	0.8196	0
604	0.8196	0
607	2.0491	0
609	1.6393	0
612	0.8196	0
614	0.8196	0
615	1.2295	0
616	1.6393	0
617	0.8196	0
618	0.8196	0
619	0.4098	0
621	0.4098	0
622	0.4098	0
623	0.8196	0
624	0.4098	0
625	0.8196	0
626	0.4098	0
627	2.0491	0
628	0.8196	0
631	0.4098	0
632	0.8196	0
642	0.4098	0
644	0.4098	0
645	1.6393	0
651	0.4098	0
652	0.8196	0
665	1.2295	0
670	0.4098	0
675	0.4098	0
682	0.8196	0
685	0.4098	0
687	1.2295	0
688	2.0491	0
689	0.4098	0
690	0.8196	0
691	1.2295	0
692	1.2295	0
694	1.2295	0
695	0.4098	0
696	0.8196	0
697	1.6393	0
698	0.4098	0
700	0.8196	0
701	0.4098	0
702	0.8196	0
703	0.8196	0
704	1.6393	0
705	1.6393	0
707	1.2295	0
709	0.4098	0
712	0.4098	0
714	1.2295	0
715	1.6393	0
716	3.6884	0
717	0.8196	0
718	0.8196	0
721	0.4098	0
724	0.8196	0
725	0.4098	0
726	1.2295	0
727	1.2295	0
728	5.3276	0
729	5.3276	0
730	3.2786	0
731	1.6393	0
732	1.6393	0
733	0.8196	0
734	1.2295	0
735	2.4589	0
736	1.2295	0
737	3.2786	0
738	0.4098	0
739	0.4098	0
740	1.2295	0
741	0.4098	0
747	0.4098	0
748	0.4098	0
751	2.4589	0
752	2.0491	0
753	2.0491	0
754	5.3276	0
755	2.4589	0
757	2.0491	0
758	0.8196	0
759	0.4098	0
760	0.8196	0
761	0.4098	0
765	0.8196	0
769	0.8196	0
770	0.8196	0
774	0.8196	0
775	0.4098	0
776	0.8196	0
777	0.4098	0
778	0.4098	0
780	0.4098	0
784	0.8196	0
786	0.4098	0
790	0.4098	0
793	1.6393	0
794	0.4098	0
795	2.0491	0
796	2.0491	0
797	0.8196	0
818	0.8196	0
819	2.0491	0
820	0.4098	0
821	0.4098	0
822	1.2295	0
824	1.6393	0
825	0.4098	0
826	2.4589	0
827	2.4589	0
828	0.4098	0
829	0.8196	0
830	0.8196	0
831	1.6393	0
832	2.8687	0
833	0.4098	0
834	0.8196	0
837	2.0491	0
838	0.8196	0
847	0.4098	0
849	0.8196	0
853	1.6393	0
854	1.2295	0
855	1.6393	0
856	1.6393	0
857	1.6393	0
858	1.6393	0
859	3.6884	0
860	2.0491	0
861	0.4098	0
862	0.8196	0
863	0.4098	0
864	2.4589	0
865	0.8196	0
866	1.2295	0
867	1.2295	0
869	0.4098	0
870	0.8196	0
871	0.4098	0
874	0.8196	0
876	0.8196	0
877	1.2295	0
881	0.8196	0
882	0.8196	0
883	0.8196	0
884	0.8196	0
888	1.6393	0
889	0.8196	0
892	0.4098	0
893	0.4098	0
894	7.7866	0
895	1.2295	0
896	0.8196	0
897	2.0491	0
898	1.6393	0
900	4.508	0
901	0.8196	0
902	0.4098	0
903	0.4098	0
904	0.8196	0
907	0.4098	0
908	2.4589	0
909	0.4098	0
910	0.8196	0
912	0.4098	0
916	0.4098	0
919	0.4098	0
925	0.4098	0
927	0.8196	0
928	0.4098	0
930	0.4098	0
934	0.4098	0
935	0.4098	0
936	0.8196	0
937	1.2295	0
938	2.4589	0
939	1.6393	0
940	4.508	0
941	1.6393	0
943	0.4098	0
944	2.0491	0
945	1.6393	0
946	3.6884	0
947	1.6393	0
949	1.2295	0
950	0.4098	0
953	0.8196	0
955	0.4098	0
957	0.4098	0
960	2.0491	0
962	0.8196	0
964	0.4098	0
1000	0.4098	0
1020	0.8196	0
1021	0.8196	0
1024	0.4098	0
1026	0.4098	0
1027	2.0491	0
1028	0.4098	0
1029	0.8196	0
1030	2.4589	0
1031	2.0491	0
1032	0.4098	0
1033	2.8687	0
1034	2.8687	0
1035	3.2786	0
1036	1.6393	0
1037	0.4098	0
1038	1.2295	0
1039	1.2295	0
1041	1.2295	0
1042	1.2295	0
1043	1.2295	0
1044	2.4589	0
1045	2.4589	0
1048	0.4098	0
1049	0.4098	0
1050	2.0491	0
1051	0.8196	0
1052	0.4098	0
1053	0.4098	0
1054	0.4098	0
1056	0.4098	0
1057	1.6393	0
1058	0.4098	0
1059	0.4098	0
1060	1.6393	0
1061	0.8196	0
1062	1.6393	0
1063	1.2295	0
1064	2.0491	0
1066	2.0491	0
1067	1.2295	0
1068	2.0491	0
1069	0.8196	0
1070	0.8196	0
1071	0.4098	0
1073	0.8196	0
1074	3.2786	0
1075	0.8196	0
1076	0.8196	0
1077	2.0491	0
1078	1.6393	0
1079	2.4589	0
1080	1.2295	0
1081	2.4589	0
1082	2.4589	0
1083	0.8196	0
1084	6.9669	0
1085	3.6884	0
1086	3.2786	0
1087	2.4589	0
1088	0.4098	0
1089	0.4098	0
1090	2.4589	0
1091	1.6393	0
1092	2.0491	0
1093	3.6884	0
1094	2.8687	0
1095	0.8196	0
1096	1.2295	0
1097	2.0491	0
1098	1.2295	0
1099	0.4098	0
1105	0.8196	0
1107	0.8196	0
1110	2.8687	0
1111	0.4098	0
1112	1.2295	0
1113	0.8196	0
1114	0.8196	0
1117	0.4098	0
1118	0.8196	0
1123	0.4098	0
1126	0.8196	0
1127	0.8196	0
1128	0.8196	0
1131	0.4098	0
1136	0.8196	0
1138	0.4098	0
1143	0.4098	0
1147	0.4098	0
1149	0.4098	0
1151	0.4098	0
1152	0.4098	0
1156	1.6393	0
1159	0.4098	0
1160	0.4098	0
1163	0.4098	0
1165	0.4098	0
1168	0.8196	0
1169	0.4098	0
1170	0.4098	0
1171	4.0982	0
1172	0.4098	0
1173	2.4589	0
1174	0.8196	0
1175	4.9178	0
1176	0.4098	0
1177	0.4098	0
1180	2.0491	0
1181	1.6393	0
1182	0.8196	0
1183	3.2786	0
1184	3.6884	0
1187	1.2295	0
1188	3.6884	0
1189	2.0491	0
1190	0.4098	0
1191	2.0491	0
1192	0.4098	0
1194	1.2295	0
1195	1.2295	0
1221	0.4098	0
1222	0.8196	0
1223	0.4098	0
1224	0.8196	0
1230	1.2295	0
1231	1.6393	0
1234	1.6393	0
1235	0.8196	0
1236	1.2295	0
1237	0.8196	0
1238	0.8196	0
1239	1.6393	0
1240	1.6393	0
1241	0.4098	0
1242	2.0491	0
1243	0.8196	0
1244	1.2295	0
1245	1.2295	0
1248	1.2295	0
1249	0.8196	0
1250	0.8196	0
1251	0.4098	0
1252	0.8196	0
1253	0.8196	0
1254	1.6393	0
1255	1.2295	0
1256	1.6393	0
1257	2.8687	0
1258	0.8196	0
1259	0.4098	0
1260	0.4098	0
1261	0.4098	0
1265	0.4098	0
1268	0.8196	0
>TC237725 TC237725:1:1284:+	[miR398]
9	0.4098	0
10	0.8196	0
12	0.4098	0
13	0.4098	0
14	0.4098	0
15	1.2295	0
16	0.4098	0
17	0.4098	0
18	0.4098	0
20	0.4098	0
21	0.4098	0
22	0.8196	0
23	0.4098	0
24	1.2295	0
25	0.4098	0
26	2.4589	0
27	0.4098	0
29	1.6393	0
30	0.4098	0
31	2.0491	0
32	0.4098	0
34	0.4098	0
35	0.8196	0
36	1.2295	0
37	75.8166	1
38	0.4098	0
40	2.4589	0
41	2.0491	0
42	0.4098	0
43	0.8196	0
44	1.6393	0
45	3.6884	0
46	2.0491	0
47	3.2786	0
48	2.0491	0
50	0.4098	0
52	1.2295	0
53	0.4098	0
54	0.8196	0
55	0.4098	0
60	0.8196	0
61	0.4098	0
63	0.4098	0
64	1.6393	0
67	0.4098	0
69	0.8196	0
70	1.2295	0
75	0.4098	0
78	0.4098	0
80	1.2295	0
81	0.8196	0
82	0.8196	0
83	1.6393	0
84	1.2295	0
85	2.8687	0
86	1.2295	0
87	0.4098	0
88	1.6393	0
89	3.2786	0
90	1.2295	0
91	3.2786	0
92	0.8196	0
93	0.8196	0
94	2.0491	0
95	2.4589	0
96	2.8687	0
97	2.8687	0
98	2.4589	0
100	0.4098	0
103	1.6393	0
104	0.8196	0
105	0.4098	0
106	0.8196	0
107	0.4098	0
108	3.2786	0
109	1.6393	0
110	0.4098	0
111	0.4098	0
112	0.8196	0
113	0.8196	0
114	0.4098	0
116	2.0491	0
118	0.4098	0
119	1.6393	0
120	1.2295	0
121	3.6884	0
123	0.4098	0
126	1.6393	0
127	1.2295	0
128	1.2295	0
129	0.8196	0
130	2.0491	0
132	5.3276	0
133	1.2295	0
134	3.2786	0
135	1.2295	0
136	3.2786	0
137	1.6393	0
138	2.0491	0
139	3.2786	0
140	0.8196	0
141	1.2295	0
143	0.8196	0
144	2.8687	0
145	1.2295	0
146	1.6393	0
147	0.4098	0
148	2.0491	0
149	1.6393	0
150	3.2786	0
151	0.8196	0
152	1.2295	0
153	0.4098	0
155	0.8196	0
156	0.8196	0
157	1.2295	0
158	1.2295	0
159	1.2295	0
160	0.4098	0
161	0.4098	0
162	1.2295	0
163	1.2295	0
164	0.4098	0
165	1.2295	0
166	1.6393	0
167	0.4098	0
168	2.0491	0
171	0.4098	0
172	2.0491	0
173	1.2295	0
174	0.4098	0
175	0.8196	0
176	3.2786	0
177	2.0491	0
178	2.4589	0
179	1.2295	0
182	1.2295	0
183	1.6393	0
186	1.2295	0
187	4.0982	0
188	1.6393	0
189	2.8687	0
190	0.8196	0
191	1.6393	0
192	0.8196	0
194	0.4098	0
195	7.3767	0
196	2.0491	0
197	3.2786	0
198	0.4098	0
199	0.4098	0
200	1.2295	0
201	3.2786	0
202	3.2786	0
204	1.2295	0
206	3.2786	0
207	4.508	0
208	1.2295	0
209	1.6393	0
210	4.508	0
211	1.6393	0
212	2.4589	0
214	2.0491	0
215	1.6393	0
216	2.8687	0
217	4.0982	0
218	3.2786	0
219	1.6393	0
220	1.6393	0
221	1.2295	0
222	0.4098	0
223	3.2786	0
224	1.6393	0
225	1.2295	0
226	0.4098	0
227	3.2786	0
228	1.6393	0
229	0.4098	0
230	0.4098	0
231	0.8196	0
232	3.6884	0
233	4.508	0
234	4.9178	0
235	8.1964	0
236	1.2295	0
237	1.2295	0
238	0.8196	0
239	1.6393	0
240	3.6884	0
241	7.3767	0
242	6.1473	0
243	2.8687	0
244	2.8687	0
245	2.8687	0
246	2.4589	0
247	0.4098	0
248	3.2786	0
249	0.4098	0
250	4.9178	0
251	5.3276	0
252	0.8196	0
253	0.4098	0
254	0.4098	0
255	0.4098	0
256	2.4589	0
257	0.4098	0
258	0.8196	0
260	0.4098	0
261	1.6393	0
262	0.8196	0
263	1.6393	0
264	0.8196	0
265	2.4589	0
266	2.8687	0
267	4.508	0
268	1.2295	0
269	2.0491	0
270	0.8196	0
271	1.6393	0
272	0.8196	0
273	3.2786	0
274	1.6393	0
275	4.508	0
276	5.3276	0
277	2.4589	0
278	0.4098	0
279	0.8196	0
280	0.4098	0
281	0.8196	0
283	0.4098	0
284	0.4098	0
285	1.2295	0
286	2.4589	0
287	1.2295	0
289	1.6393	0
292	4.9178	0
293	4.9178	0
294	2.0491	0
295	1.2295	0
296	0.4098	0
297	3.2786	0
298	2.0491	0
299	0.8196	0
300	3.6884	0
301	6.1473	0
302	0.4098	0
306	0.8196	0
307	2.8687	0
308	4.0982	0
309	10.2455	1
310	13.1142	1
311	8.6062	0
312	2.4589	0
313	0.8196	0
314	1.2295	0
315	2.0491	0
316	0.4098	0
317	0.8196	0
319	3.6884	0
320	1.6393	0
322	0.8196	0
323	0.4098	0
324	0.8196	0
325	1.6393	0
326	0.8196	0
328	0.4098	0
329	1.2295	0
330	1.6393	0
331	1.2295	0
332	0.4098	0
333	0.8196	0
334	6.5571	0
335	1.2295	0
336	1.2295	0
337	7.7866	0
338	4.9178	0
339	5.3276	0
340	3.6884	0
341	0.4098	0
342	2.0491	0
343	7.3767	0
344	2.8687	0
345	8.1964	0
346	5.3276	0
347	2.0491	0
348	2.4589	0
349	1.2295	0
350	2.4589	0
351	2.0491	0
352	0.4098	0
353	0.8196	0
354	8.6062	0
355	5.7375	0
356	7.3767	0
357	2.0491	0
358	1.2295	0
359	2.0491	0
360	1.6393	0
361	0.4098	0
362	8.6062	0
363	3.2786	0
364	1.2295	0
365	1.6393	0
366	2.8687	0
367	0.8196	0
368	2.0491	0
369	6.1473	0
370	3.2786	0
371	4.9178	0
373	1.6393	0
374	3.2786	0
375	2.0491	0
376	3.6884	0
377	4.9178	0
378	11.8848	1
379	15.5731	1
380	3.2786	0
381	4.9178	0
382	5.7375	0
383	1.2295	0
384	0.8196	0
385	1.6393	0
386	1.2295	0
387	1.2295	0
388	5.7375	0
389	7.3767	0
390	2.4589	0
391	1.6393	0
392	3.6884	0
393	2.0491	0
394	3.6884	0
395	4.0982	0
396	4.9178	0
397	2.4589	0
398	5.3276	0
399	7.7866	0
400	6.1473	0
401	2.4589	0
402	0.4098	0
403	2.0491	0
404	0.8196	0
405	3.6884	0
406	6.5571	0
407	8.1964	0
408	5.3276	0
409	2.8687	0
410	2.4589	0
411	5.7375	0
412	1.2295	0
413	4.9178	0
414	1.6393	0
415	0.8196	0
416	1.6393	0
417	2.8687	0
418	7.7866	0
419	0.8196	0
420	1.2295	0
421	2.8687	0
422	3.6884	0
423	1.6393	0
424	2.8687	0
425	1.6393	0
426	0.8196	0
427	3.2786	0
428	2.8687	0
429	2.8687	0
430	1.6393	0
431	2.0491	0
432	2.0491	0
433	0.8196	0
434	0.4098	0
435	0.8196	0
436	1.6393	0
437	2.0491	0
438	3.2786	0
439	7.7866	0
440	7.3767	0
441	4.0982	0
442	4.0982	0
443	3.2786	0
444	3.2786	0
445	4.0982	0
446	2.0491	0
447	4.508	0
448	3.6884	0
449	6.5571	0
450	11.4749	1
451	2.8687	0
452	0.4098	0
453	3.2786	0
454	4.508	0
455	1.6393	0
456	3.6884	0
457	2.4589	0
458	0.4098	0
459	8.1964	0
460	1.6393	0
461	1.6393	0
462	1.6393	0
463	2.4589	0
464	1.6393	0
465	3.2786	0
466	3.2786	0
467	1.2295	0
468	6.9669	0
469	2.4589	0
471	0.8196	0
472	1.6393	0
473	2.0491	0
474	0.4098	0
475	1.6393	0
476	2.8687	0
477	2.4589	0
478	3.2786	0
479	1.2295	0
480	2.0491	0
481	0.8196	0
482	2.8687	0
483	1.2295	0
484	2.0491	0
485	5.7375	0
486	1.2295	0
487	6.5571	0
488	6.5571	0
489	8.6062	0
490	9.4258	0
491	5.7375	0
492	0.4098	0
493	1.2295	0
494	1.6393	0
495	2.4589	0
496	5.3276	0
497	3.6884	0
498	2.0491	0
499	1.6393	0
502	0.8196	0
503	0.4098	0
504	2.8687	0
505	2.8687	0
506	4.508	0
507	0.8196	0
508	6.5571	0
509	1.2295	0
510	3.2786	0
511	1.2295	0
512	0.8196	0
513	1.6393	0
514	2.0491	0
517	2.4589	0
518	0.8196	0
519	0.8196	0
520	1.6393	0
521	0.4098	0
536	5.7375	0
537	2.0491	0
538	4.9178	0
539	3.2786	0
540	0.4098	0
541	2.0491	0
542	1.6393	0
543	0.4098	0
544	2.4589	0
547	0.4098	0
548	4.0982	0
549	2.0491	0
551	1.2295	0
553	2.0491	0
554	5.7375	0
555	5.7375	0
556	0.8196	0
557	4.9178	0
558	2.0491	0
559	4.0982	0
560	1.6393	0
561	2.0491	0
562	4.508	0
563	3.2786	0
564	4.9178	0
565	6.5571	0
566	6.5571	0
567	3.6884	0
568	5.3276	0
569	4.0982	0
570	3.6884	0
571	1.2295	0
572	3.6884	0
573	4.508	0
574	4.0982	0
575	5.3276	0
576	5.7375	0
577	3.6884	0
578	2.8687	0
579	1.6393	0
580	7.3767	0
581	4.0982	0
582	5.7375	0
583	4.0982	0
584	5.7375	0
585	18.4419	1
586	11.4749	1
587	21.7204	1
[truncated: 158 more rows]
