# Supplementary material for: Comparative expression profiling of miRNA during anther development in genetic male sterile and wild type cotton
Source: BMC Plant Biol. 2013 Apr 19;13:66. doi: 10.1186/1471-2229-13-66 (PMC3639194; doi:10.1186/1471-2229-13-66)
Supplement: Additional file 10 — The number of significant differentially expressed novel cotton miRNA in the six libraries. [file 1471-2229-13-66-S10.xlsx]

## Sheet: Sheet1
Supplemental file 10. The number of significant differentially expressed novel miRNAs in the six small RNA
pairwise	miR-name	Mar-F-1-total-reads	Mar-S-1-total-reads	Mar-F-1-expressed	Mar-S-1-expressed	Mar-F-1-std	Mar-S-1-std	fold-change(log2 Mar-S-1/Mar-F-1)	p-value	sig-lable
Mar-F-1 vs.Mar-S-1	novel_mir_1	13741122	10839275	168	256	12.2261	23.6178	0.94991	1.77757e-11
Mar-F-1 vs.Mar-S-1	novel_mir_100	13741122	10839275	0	16	0.01	1.4761	7.20565	1.80311e-06	**
Mar-F-1 vs.Mar-S-1	novel_mir_104	13741122	10839275	0	70	0.01	6.458	9.33494	1.13301e-25	**
Mar-F-1 vs.Mar-S-1	novel_mir_105	13741122	10839275	0	48	0.01	4.4283	8.79061	7.53678e-18	**
Mar-F-1 vs.Mar-S-1	novel_mir_106	13741122	10839275	0	12	0.01	1.1071	6.79064	4.76845e-05	**
Mar-F-1 vs.Mar-S-1	novel_mir_107	13741122	10839275	0	130	0.01	11.9934	10.228	5.23499e-47	**
Mar-F-1 vs.Mar-S-1	novel_mir_108	13741122	10839275	0	18	0.01	1.6606	7.37556	3.50627e-07	**
Mar-F-1 vs.Mar-S-1	novel_mir_11	13741122	10839275	72	434	5.2397	40.0396	2.93387	1.47528e-84	**
Mar-F-1 vs.Mar-S-1	novel_mir_110	13741122	10839275	0	38	0.01	3.5058	8.4536	2.71064e-14	**
Mar-F-1 vs.Mar-S-1	novel_mir_111	13741122	10839275	0	18	0.01	1.6606	7.37556	3.50627e-07	**
Mar-F-1 vs.Mar-S-1	novel_mir_112	13741122	10839275	0	16	0.01	1.4761	7.20565	1.80311e-06	**
Mar-F-1 vs.Mar-S-1	novel_mir_12	13741122	10839275	30	11	2.1832	1.0148	-1.10525	0.0261193	*
Mar-F-1 vs.Mar-S-1	novel_mir_14	13741122	10839275	82	0	5.9675	0.01	-9.22098	2.17768e-21	**
Mar-F-1 vs.Mar-S-1	novel_mir_15	13741122	10839275	121	858	8.8057	79.1566	3.1682	1.03052e-178	**
Mar-F-1 vs.Mar-S-1	novel_mir_16	13741122	10839275	1765	808	128.447	74.5437	-0.78501	1.22735e-39
Mar-F-1 vs.Mar-S-1	novel_mir_17	13741122	10839275	104	0	7.5685	0.01	-9.56386	6.04682e-27	**
Mar-F-1 vs.Mar-S-1	novel_mir_18	13741122	10839275	28	0	2.0377	0.01	-7.6708	9.47536e-08	**
Mar-F-1 vs.Mar-S-1	novel_mir_2	13741122	10839275	16	0	1.1644	0.01	-6.86344	0.000101718	**
Mar-F-1 vs.Mar-S-1	novel_mir_21	13741122	10839275	136	0	9.8973	0.01	-9.95089	5.00487e-35	**
Mar-F-1 vs.Mar-S-1	novel_mir_22	13741122	10839275	3138	0	228.366	0.01	-14.4791	0	**
Mar-F-1 vs.Mar-S-1	novel_mir_23	13741122	10839275	21	8	1.5283	0.7381	-1.05004	0.077535
Mar-F-1 vs.Mar-S-1	novel_mir_24	13741122	10839275	18	0	1.3099	0.01	-7.03331	3.1788e-05	**
Mar-F-1 vs.Mar-S-1	novel_mir_25	13741122	10839275	324	0	23.5789	0.01	-11.2033	1.64761e-82	**
Mar-F-1 vs.Mar-S-1	novel_mir_26	13741122	10839275	146	0	10.625	0.01	-10.0532	1.49185e-37	**
Mar-F-1 vs.Mar-S-1	novel_mir_27	13741122	10839275	14	0	1.0188	0.01	-6.67073	0.000325484	**
Mar-F-1 vs.Mar-S-1	novel_mir_28	13741122	10839275	18	0	1.3099	0.01	-7.03331	3.1788e-05	**
Mar-F-1 vs.Mar-S-1	novel_mir_3	13741122	10839275	348	150	25.3254	13.8386	-0.871887	1.71578e-10
Mar-F-1 vs.Mar-S-1	novel_mir_33	13741122	10839275	21	7	1.5283	0.6458	-1.24277	0.0434528	*
Mar-F-1 vs.Mar-S-1	novel_mir_43	13741122	10839275	0	54	0.01	4.9819	8.96055	5.54184e-20	**
Mar-F-1 vs.Mar-S-1	novel_mir_5	13741122	10839275	144	78	10.4795	7.1961	-0.542283	0.00696206
Mar-F-1 vs.Mar-S-1	novel_mir_6	13741122	10839275	42	0	3.0565	0.01	-8.25574	2.75843e-11	**
Mar-F-1 vs.Mar-S-1	novel_mir_63	13741122	10839275	0	15	0.01	1.3839	7.1126	4.08895e-06	**
Mar-F-1 vs.Mar-S-1	novel_mir_65	13741122	10839275	0	175	0.01	16.145	10.6569	5.21706e-63	**
Mar-F-1 vs.Mar-S-1	novel_mir_68	13741122	10839275	0	138	0.01	12.7315	10.3142	7.48525e-50	**
Mar-F-1 vs.Mar-S-1	novel_mir_69	13741122	10839275	0	4389	0.01	404.916	15.3053	0	**
Mar-F-1 vs.Mar-S-1	novel_mir_7	13741122	10839275	34	39	2.4743	3.598	0.540175	0.108791
Mar-F-1 vs.Mar-S-1	novel_mir_70	13741122	10839275	0	645	0.01	59.5058	12.5388	3.89724e-230	**
Mar-F-1 vs.Mar-S-1	novel_mir_71	13741122	10839275	0	56	0.01	5.1664	9.01302	1.07765e-20	**
Mar-F-1 vs.Mar-S-1	novel_mir_78	13741122	10839275	0	30	0.01	2.7677	8.11254	1.89575e-11	**
Mar-F-1 vs.Mar-S-1	novel_mir_8	13741122	10839275	78	241	5.6764	22.234	1.96972	3.72107e-30	**
Mar-F-1 vs.Mar-S-1	novel_mir_80	13741122	10839275	0	24	0.01	2.2142	7.79064	2.57818e-09	**
Mar-F-1 vs.Mar-S-1	novel_mir_83	13741122	10839275	0	51	0.01	4.7051	8.87808	6.46279e-19	**
Mar-F-1 vs.Mar-S-1	novel_mir_84	13741122	10839275	0	51	0.01	4.7051	8.87808	6.46279e-19	**
Mar-F-1 vs.Mar-S-1	novel_mir_87	13741122	10839275	0	24	0.01	2.2142	7.79064	2.57818e-09	**
Mar-F-1 vs.Mar-S-1	novel_mir_88	13741122	10839275	0	90	0.01	8.3031	9.69751	8.75915e-33	**
Mar-F-1 vs.Mar-S-1	novel_mir_92	13741122	10839275	0	81	0.01	7.4728	9.54551	1.38918e-29	**
Mar-F-1 vs.Mar-S-1	novel_mir_95	13741122	10839275	0	32	0.01	2.9522	8.20565	3.68642e-12	**
Mar-F-1 vs.Mar-S-1	novel_mir_98	13741122	10839275	0	64	0.01	5.9045	9.20567	1.54087e-23	**
Mar-F-1 vs.Mar-S-1	novel_mir_99	13741122	10839275	0	139	0.01	12.8237	10.3246	3.30079e-50	**
pairwise	miR-name	Mar-F-2-total-reads	Mar-S-2-total-reads	Mar-F-2-expressed	Mar-S-2-expressed	Mar-F-2-std	Mar-S-2-std	fold-change(log2 Mar-S-2/Mar-F-2)	p-value	sig-lable
Mar-F-2 vs.Mar-S-2	novel_mir_1	16347976	13106653	84	112	5.1383	8.5453	0.73384	0.00038805
Mar-F-2 vs.Mar-S-2	novel_mir_102	16347976	13106653	0	14	0.01	1.0682	6.73904	1.06195e-05	**
Mar-F-2 vs.Mar-S-2	novel_mir_11	16347976	13106653	94	53	5.7499	4.0437	-0.507861	0.0396373
Mar-F-2 vs.Mar-S-2	novel_mir_114	16347976	13106653	0	134	0.01	10.2238	9.99772	6.70954e-48	**
Mar-F-2 vs.Mar-S-2	novel_mir_116	16347976	13106653	0	14	0.01	1.0682	6.73904	1.06195e-05	**
Mar-F-2 vs.Mar-S-2	novel_mir_12	16347976	13106653	16	21	0.9787	1.6022	0.711116	0.134864
Mar-F-2 vs.Mar-S-2	novel_mir_14	16347976	13106653	75	63	4.5877	4.8067	0.0672757	0.776393
Mar-F-2 vs.Mar-S-2	novel_mir_15	16347976	13106653	108	96	6.6063	7.3245	0.148888	0.457471
Mar-F-2 vs.Mar-S-2	novel_mir_16	16347976	13106653	2217	1970	135.613	150.305	0.148399	0.000900476
Mar-F-2 vs.Mar-S-2	novel_mir_17	16347976	13106653	0	98	0.01	7.4771	9.54634	3.06561e-35	**
Mar-F-2 vs.Mar-S-2	novel_mir_19	16347976	13106653	22	22	1.3457	1.6785	0.318816	0.456526
Mar-F-2 vs.Mar-S-2	novel_mir_2	16347976	13106653	0	16	0.01	1.2208	6.93168	2.10271e-06	**
Mar-F-2 vs.Mar-S-2	novel_mir_21	16347976	13106653	0	44	0.01	3.3571	8.39107	2.99399e-16	**
Mar-F-2 vs.Mar-S-2	novel_mir_22	16347976	13106653	3983	2164	243.639	165.107	-0.561342	1.32427e-49
Mar-F-2 vs.Mar-S-2	novel_mir_23	16347976	13106653	0	15	0.01	1.1445	6.83857	4.72544e-06	**
Mar-F-2 vs.Mar-S-2	novel_mir_25	16347976	13106653	326	0	19.9413	0.01	-10.9615	4.90391e-84	**
Mar-F-2 vs.Mar-S-2	novel_mir_26	16347976	13106653	278	0	17.0052	0.01	-10.7318	9.1969e-72	**
Mar-F-2 vs.Mar-S-2	novel_mir_3	16347976	13106653	552	288	33.7656	21.9736	-0.619783	1.80424e-09
Mar-F-2 vs.Mar-S-2	novel_mir_34	16347976	13106653	48	0	2.9361	0.01	-8.19776	5.9189e-13	**
Mar-F-2 vs.Mar-S-2	novel_mir_35	16347976	13106653	657	345	40.1885	26.3225	-0.610486	9.44637e-11
Mar-F-2 vs.Mar-S-2	novel_mir_37	16347976	13106653	22	0	1.3457	0.01	-7.07221	2.6313e-06	**
Mar-F-2 vs.Mar-S-2	novel_mir_38	16347976	13106653	36	0	2.2021	0.01	-7.78274	6.92654e-10	**
Mar-F-2 vs.Mar-S-2	novel_mir_39	16347976	13106653	28	0	1.7128	0.01	-7.42021	7.69188e-08	**
Mar-F-2 vs.Mar-S-2	novel_mir_41	16347976	13106653	54	126	3.3032	9.6134	1.54118	5.34073e-12	**
Mar-F-2 vs.Mar-S-2	novel_mir_43	16347976	13106653	195	0	11.9281	0.01	-10.2201	1.53418e-50	**
Mar-F-2 vs.Mar-S-2	novel_mir_47	16347976	13106653	278	0	17.0052	0.01	-10.7318	9.1969e-72	**
Mar-F-2 vs.Mar-S-2	novel_mir_5	16347976	13106653	132	78	8.0744	5.9512	-0.440174	0.0320135
Mar-F-2 vs.Mar-S-2	novel_mir_50	16347976	13106653	20	0	1.2234	0.01	-6.93475	8.54179e-06	**
Mar-F-2 vs.Mar-S-2	novel_mir_51	16347976	13106653	72	0	4.4042	0.01	-8.78274	4.32207e-19	**
Mar-F-2 vs.Mar-S-2	novel_mir_53	16347976	13106653	20	0	1.2234	0.01	-6.93475	8.54179e-06	**
Mar-F-2 vs.Mar-S-2	novel_mir_54	16347976	13106653	33	0	2.0186	0.01	-7.65721	4.05121e-09	**
Mar-F-2 vs.Mar-S-2	novel_mir_55	16347976	13106653	294	0	17.9839	0.01	-10.8125	7.45776e-76	**
Mar-F-2 vs.Mar-S-2	novel_mir_7	16347976	13106653	53	38	3.242	2.8993	-0.161179	0.611285
Mar-F-2 vs.Mar-S-2	novel_mir_8	16347976	13106653	164	89	10.0318	6.7904	-0.563012	0.00272945
Mar-F-2 vs.Mar-S-2	novel_mir_91	16347976	13106653	0	32	0.01	2.4415	7.93162	4.96812e-12	**
pairwise	miR-name	Mar-F-3-total-reads	Mar-S-3-total-reads	Mar-F-3-expressed	Mar-S-3-expressed	Mar-F-3-std	Mar-S-3-std	fold-change(log2 Mar-S-3/Mar-F-3)	p-value	sig-lable
Mar-F-3 vs.Mar-S-3	novel_mir_1	12981571	13570780	96	76	7.3951	5.6003	-0.401066	0.0697397
Mar-F-3 vs.Mar-S-3	novel_mir_100	12981571	13570780	14	0	1.0785	0.01	-6.75288	4.35907e-05	**
Mar-F-3 vs.Mar-S-3	novel_mir_102	12981571	13570780	32	27	2.465	1.9896	-0.309109	0.41364
Mar-F-3 vs.Mar-S-3	novel_mir_11	12981571	13570780	546	55	42.0596	4.0528	-3.37544	9.70481e-108	**
Mar-F-3 vs.Mar-S-3	novel_mir_12	12981571	13570780	130	52	10.0142	3.8318	-1.38595	7.61175e-10	**
Mar-F-3 vs.Mar-S-3	novel_mir_121	12981571	13570780	0	18	0.01	1.3264	7.05137	5.78848e-06	**
Mar-F-3 vs.Mar-S-3	novel_mir_122	12981571	13570780	0	39	0.01	2.8738	8.16682	4.37626e-12	**
Mar-F-3 vs.Mar-S-3	novel_mir_123	12981571	13570780	0	27	0.01	1.9896	7.63633	1.37747e-08	**
Mar-F-3 vs.Mar-S-3	novel_mir_124	12981571	13570780	0	16	0.01	1.179	6.88142	2.21596e-05	**
Mar-F-3 vs.Mar-S-3	novel_mir_15	12981571	13570780	235	53	18.1026	3.9054	-2.21265	1.58504e-30	**
Mar-F-3 vs.Mar-S-3	novel_mir_16	12981571	13570780	3917	2805	301.735	206.694	-0.545787	1.4197e-53
Mar-F-3 vs.Mar-S-3	novel_mir_19	12981571	13570780	0	18	0.01	1.3264	7.05137	5.78848e-06	**
Mar-F-3 vs.Mar-S-3	novel_mir_2	12981571	13570780	34	0	2.6191	0.01	-8.03293	2.65387e-11	**
Mar-F-3 vs.Mar-S-3	novel_mir_21	12981571	13570780	0	81	0.01	5.9687	9.22127	2.50138e-24	**
Mar-F-3 vs.Mar-S-3	novel_mir_22	12981571	13570780	0	4832	0.01	356.059	15.1198	0	**
Mar-F-3 vs.Mar-S-3	novel_mir_23	12981571	13570780	8	16	0.6163	1.179	0.935859	0.134309
Mar-F-3 vs.Mar-S-3	novel_mir_36	12981571	13570780	87	9	6.7018	0.6632	-3.33703	3.37255e-18	**
Mar-F-3 vs.Mar-S-3	novel_mir_40	12981571	13570780	40	0	3.0813	0.01	-8.2674	3.62431e-13	**
Mar-F-3 vs.Mar-S-3	novel_mir_41	12981571	13570780	0	76	0.01	5.6003	9.12936	7.17251e-23	**
Mar-F-3 vs.Mar-S-3	novel_mir_43	12981571	13570780	140	0	10.7845	0.01	-10.0747	3.03146e-44	**
Mar-F-3 vs.Mar-S-3	novel_mir_47	12981571	13570780	600	312	46.2194	22.9906	-1.00745	8.8571e-25	**
Mar-F-3 vs.Mar-S-3	novel_mir_5	12981571	13570780	168	72	12.9414	5.3055	-1.28643	3.87216e-11	**
Mar-F-3 vs.Mar-S-3	novel_mir_51	12981571	13570780	44	0	3.3894	0.01	-8.40489	2.07072e-14	**
Mar-F-3 vs.Mar-S-3	novel_mir_55	12981571	13570780	0	267	0.01	19.6746	10.9421	1.51189e-78	**
Mar-F-3 vs.Mar-S-3	novel_mir_57	12981571	13570780	16	0	1.2325	0.01	-6.94544	1.04194e-05	**
Mar-F-3 vs.Mar-S-3	novel_mir_59	12981571	13570780	16	0	1.2325	0.01	-6.94544	1.04194e-05	**
Mar-F-3 vs.Mar-S-3	novel_mir_60	12981571	13570780	276	270	21.2609	19.8957	-0.095746	0.437866
Mar-F-3 vs.Mar-S-3	novel_mir_63	12981571	13570780	15	0	1.1555	0.01	-6.85237	2.13117e-05	**
Mar-F-3 vs.Mar-S-3	novel_mir_64	12981571	13570780	233	0	17.9485	0.01	-10.8096	3.7976e-73	**
Mar-F-3 vs.Mar-S-3	novel_mir_65	12981571	13570780	103	0	7.9343	0.01	-9.63196	9.55772e-33	**
Mar-F-3 vs.Mar-S-3	novel_mir_66	12981571	13570780	36	0	2.7732	0.01	-8.11541	6.34349e-12	**
Mar-F-3 vs.Mar-S-3	novel_mir_68	12981571	13570780	2748	0	211.685	0.01	-14.3696	0	**
Mar-F-3 vs.Mar-S-3	novel_mir_69	12981571	13570780	12319	0	948.961	0.01	-16.5341	0	**
Mar-F-3 vs.Mar-S-3	novel_mir_7	12981571	13570780	267	46	20.5676	3.3896	-2.60119	1.96528e-41	**
Mar-F-3 vs.Mar-S-3	novel_mir_70	12981571	13570780	70	0	5.3923	0.01	-9.07476	1.72168e-22	**
Mar-F-3 vs.Mar-S-3	novel_mir_71	12981571	13570780	28	0	2.1569	0.01	-7.75282	1.94327e-09	**
Mar-F-3 vs.Mar-S-3	novel_mir_72	12981571	13570780	222	0	17.1012	0.01	-10.7399	9.95503e-70	**
Mar-F-3 vs.Mar-S-3	novel_mir_73	12981571	13570780	20	0	1.5406	0.01	-7.26735	5.95305e-07	**
Mar-F-3 vs.Mar-S-3	novel_mir_74	12981571	13570780	748	0	57.6201	0.01	-12.4924	3.38852e-233	**
Mar-F-3 vs.Mar-S-3	novel_mir_75	12981571	13570780	320	0	24.6503	0.01	-11.2674	3.48355e-100	**
Mar-F-3 vs.Mar-S-3	novel_mir_76	12981571	13570780	4369	0	336.554	0.01	-15.0386	0	**
Mar-F-3 vs.Mar-S-3	novel_mir_77	12981571	13570780	30	0	2.311	0.01	-7.85237	4.64496e-10	**
Mar-F-3 vs.Mar-S-3	novel_mir_78	12981571	13570780	341	0	26.268	0.01	-11.3591	1.03689e-106	**
Mar-F-3 vs.Mar-S-3	novel_mir_79	12981571	13570780	38	0	2.9272	0.01	-8.19338	1.51627e-12	**
Mar-F-3 vs.Mar-S-3	novel_mir_8	12981571	13570780	452	112	34.8186	8.253	-2.07687	6.23275e-53	**
Mar-F-3 vs.Mar-S-3	novel_mir_80	12981571	13570780	28	0	2.1569	0.01	-7.75282	1.94327e-09	**
Mar-F-3 vs.Mar-S-3	novel_mir_81	12981571	13570780	22	0	1.6947	0.01	-7.40489	1.42295e-07	**
Mar-F-3 vs.Mar-S-3	novel_mir_82	12981571	13570780	63	0	4.853	0.01	-8.92273	2.5786e-20	**
Mar-F-3 vs.Mar-S-3	novel_mir_83	12981571	13570780	42	0	3.2354	0.01	-8.3378	8.66311e-14	**
Mar-F-3 vs.Mar-S-3	novel_mir_84	12981571	13570780	66	0	5.0841	0.01	-8.98985	3.0134e-21	**
Mar-F-3 vs.Mar-S-3	novel_mir_85	12981571	13570780	15	0	1.1555	0.01	-6.85237	2.13117e-05	**
Mar-F-3 vs.Mar-S-3	novel_mir_86	12981571	13570780	36	0	2.7732	0.01	-8.11541	6.34349e-12	**
Mar-F-3 vs.Mar-S-3	novel_mir_87	12981571	13570780	90	0	6.9329	0.01	-9.43732	1.04819e-28	**
Mar-F-3 vs.Mar-S-3	novel_mir_88	12981571	13570780	159	0	12.2481	0.01	-10.2583	3.77497e-50	**
Mar-F-3 vs.Mar-S-3	novel_mir_89	12981571	13570780	26	0	2.0028	0.01	-7.64587	8.1299e-09	**
Mar-F-3 vs.Mar-S-3	novel_mir_90	12981571	13570780	78	0	6.0085	0.01	-9.23086	5.62015e-25	**
Mar-F-3 vs.Mar-S-3	novel_mir_91	12981571	13570780	75	0	5.7774	0.01	-9.17428	4.80922e-24	**
Mar-F-3 vs.Mar-S-3	novel_mir_92	12981571	13570780	72	0	5.5463	0.01	-9.11538	4.1153e-23	**
Mar-F-3 vs.Mar-S-3	novel_mir_93	12981571	13570780	15	0	1.1555	0.01	-6.85237	2.13117e-05	**
Mar-F-3 vs.Mar-S-3	novel_mir_95	12981571	13570780	30	30	2.311	2.2106	-0.0640793	0.861829
Mar-F-3 vs.Mar-S-3	novel_mir_98	12981571	13570780	20	0	1.5406	0.01	-7.26735	5.95305e-07	**
Mar-F-3 vs.Mar-S-3	novel_mir_99	12981571	13570780	481	0	37.0525	0.01	-11.8554	3.21462e-150	**
Total:49
F-1 novel special:12	0.245
S-1 novel special:26	0.531
Mar-F-1 vs.Mar-S-1_common_novel:11	0.224
Total:35
F-2 novel special:13	0.371
S-2 novel special:8	0.229
Mar-F-2 vs.Mar-S-2_common_novel:14	0.4
Total:62
F-3 novel special:39	0.629
S-3 novel special:9	0.145
Mar-F-3 vs. Mar-S-3_common_novel:14	0.226
