# Supplementary material for: Comparative expression profiling of miRNA during anther development in genetic male sterile and wild type cotton
Source: BMC Plant Biol. 2013 Apr 19;13:66. doi: 10.1186/1471-2229-13-66 (PMC3639194; doi:10.1186/1471-2229-13-66)
Supplement: Additional file 13 — The qRT-PCR results of cytochrome c in anthers of the WT and GMS mutant. [file 1471-2229-13-66-S13.xlsx]

## Sheet: Sheet1
				Supplemental file 13. The qRT-PCR results of cytochrome c in anthers of the WT and the GMS mutant.
